# Supplementary material for: Bis{1,2-bis­[2-(1H-imidazol-1-yl)eth­oxy]ethane-κ2 N 3,N 3′}dichloridocadmium(II) monohydrate
Source: Acta Crystallogr Sect E Struct Rep Online. 2010 May 29;66(Pt 6):m714. doi: 10.1107/S1600536810019148 (PMC2979405; doi:10.1107/S1600536810019148)
Supplement: Supplementary file 1 [file e-66-0m714-sup1.cif]

##############################################################################
###                                                                        ###
###        Electronic paper (Acta Crystallographica Section E)             ###
###                                                                        ###
##############################################################################
#                                                                            #
# This CIF contains the data in a paper accepted for publication in Acta     #
# Crystallographica Section E. It conforms to the requirements of Notes      #
# for Authors for Section E, and has been peer reviewed under the auspices   #
# of the IUCr Commission on Journals.                                        #
#                                                                            #
# Full details of the Crystallographic Information File format               #
# are given in the paper "The Crystallographic Information File (CIF):       #
# a New Standard Archive File for Crystallography" by S. R. Hall, F. H.      #
# Allen and I. D. Brown [Acta Cryst. (1991), A47, 655-685].                  #
#                                                                            #
# The current version of the core CIF dictionary is obtainable from          #
# ftp://ftp.iucr.org/pub/cif_core.dic. The current version number is 2.4.    #
#                                                                            #
# Software is freely available for graphical display of the structure(s) in  #
# this CIF.  For information consult the CIF home page http://www.iucr.org/  #
# cif/home.html                                                              #
#                                                                            #
# This file may be used for bona fide research purposes within the           #
# scientific community so long as proper attribution is given to the journal # 
# article from which it was obtained.                                        #
#                                                                            #
##############################################################################
                                             
data_I
_audit_creation_method     SHELXL-97
_chemical_name_systematic
;
Bis{1,2-bis[2-(1<i>H</i>-imidazol-1-yl)ethoxy]ethane-
\k^2^<i>N</i>^3^,<i>N</i>^3'^}dichloridocadmium(II) monohydrate
;
_chemical_name_common     ?
_chemical_formula_moiety     'C24 H36 Cd Cl2 N8 O4, H2 O'
_chemical_formula_sum     'C24 H38 Cd Cl2 N8 O5'
_chemical_formula_iupac     '[Cd Cl2 (C12 H18 N4 O2)2], H2 O'
_chemical_formula_weight     701.92
_chemical_melting_point     ?
_symmetry_cell_setting     monoclinic
_symmetry_space_group_name_H-M     'P 21/c'
_symmetry_space_group_name_Hall     '-P 2ybc'
loop_
    _symmetry_equiv_pos_as_xyz
    'x, y, z'
    '-x, y+1/2, -z+1/2'
    '-x, -y, -z'
    'x, -y-1/2, z-1/2'
_cell_length_a     15.3629(13)
_cell_length_b     11.0659(9)
_cell_length_c     18.4492(16)
_cell_angle_alpha     90.00
_cell_angle_beta     102.5580(10)
_cell_angle_gamma     90.00
_cell_volume     3061.4(4)
_cell_formula_units_Z     4
_cell_measurement_reflns_used     9598
_cell_measurement_theta_min     2.16
_cell_measurement_theta_max     27.17
_cell_measurement_temperature     293(2)
_exptl_crystal_description     block
_exptl_crystal_colour     colorless
_exptl_crystal_size_max     0.26
_exptl_crystal_size_mid     0.22
_exptl_crystal_size_min     0.20
_exptl_crystal_density_diffrn     1.523
_exptl_crystal_density_meas     ?
_exptl_crystal_density_method     'not measured'
_exptl_crystal_F_000     1440
_exptl_absorpt_coefficient_mu     0.935
_exptl_absorpt_correction_type     multi-scan
_exptl_absorpt_process_details     '(SADABS; Bruker, 2000)'
_exptl_absorpt_correction_T_min     0.7931
_exptl_absorpt_correction_T_max     0.8351
_exptl_special_details
;
;
_diffrn_ambient_temperature     293(2)
_diffrn_radiation_type     'MoK\a'
_diffrn_radiation_wavelength     0.71073
_diffrn_radiation_source     'sealed tube'
_diffrn_radiation_monochromator     'graphite'
_diffrn_measurement_device_type     'Bruker SMART APEX CCD area-detector'
_diffrn_measurement_method     'phi and omega scans'
_diffrn_detector_area_resol_mean     ?
_diffrn_reflns_number     21862
_diffrn_reflns_av_R_equivalents     0.0218
_diffrn_reflns_av_sigmaI/netI     0.0204
_diffrn_reflns_theta_min     1.36
_diffrn_reflns_theta_max     25.50
_diffrn_reflns_theta_full     25.50
_diffrn_measured_fraction_theta_max     0.999
_diffrn_measured_fraction_theta_full     0.999
_diffrn_reflns_limit_h_min     -18
_diffrn_reflns_limit_h_max     18
_diffrn_reflns_limit_k_min     -13
_diffrn_reflns_limit_k_max     13
_diffrn_reflns_limit_l_min     -22
_diffrn_reflns_limit_l_max     22
_diffrn_standards_number     ?
_diffrn_standards_interval_count     ?
_diffrn_standards_interval_time     ?
_diffrn_standards_decay_%     ?
_refine_special_details
;
Refinement of <i>F</i>^2^ against ALL reflections. The weighted <i>R</i>-factor
wR and goodness of fit <i>S</i> are based on <i>F</i>^2^, conventional
<i>R</i>-factors <i>R</i> are based on <i>F</i>, with <i>F</i> set to zero for
negative <i>F</i>^2^. The threshold expression of <i>F</i>^2^ >
\s(<i>F</i>^2^) is used only for calculating <i>R</i>-factors(gt) etc. and is
not relevant to the choice of reflections for refinement. <i>R</i>-factors
based on <i>F</i>^2^ are statistically about twice as large as those based on
<i>F</i>, and <i>R</i>- factors based on ALL data will be even larger.
;
_reflns_number_total     5691
_reflns_number_gt     4148
_reflns_threshold_expression     I>2sigma(I)
_refine_ls_structure_factor_coef     Fsqd
_refine_ls_matrix_type     full
_refine_ls_R_factor_all     0.0477
_refine_ls_R_factor_gt     0.0301
_refine_ls_wR_factor_gt     0.0728
_refine_ls_wR_factor_ref     0.0870
_refine_ls_goodness_of_fit_ref     1.038
_refine_ls_restrained_S_all     1.039
_refine_ls_number_reflns     5691
_refine_ls_number_parameters     372
_refine_ls_number_restraints     8
_refine_ls_hydrogen_treatment     mixed
_refine_ls_weighting_scheme     calc
_refine_ls_weighting_details
         'calc w=1/[\s^2^(Fo^2^)+(0.0331P)^2^+3.6911P] where P=(Fo^2^+2Fc^2^)/3'
_atom_sites_solution_hydrogens     geom
_atom_sites_solution_primary     direct
_atom_sites_solution_secondary     difmap
_refine_ls_shift/su_max     0.000
_refine_ls_shift/su_mean     0.000
_refine_diff_density_max     0.528
_refine_diff_density_min     -0.379
_refine_ls_extinction_method     none
_refine_ls_extinction_coef     ?
loop_
    _atom_type_symbol
    _atom_type_description
    _atom_type_scat_dispersion_real
    _atom_type_scat_dispersion_imag
    _atom_type_scat_source
    'C' 'C' 0.0033 0.0016
                         'International Tables Vol C Tables 4.2.6.8 and 6.1.1.4'
    'H' 'H' 0.0000 0.0000
                         'International Tables Vol C Tables 4.2.6.8 and 6.1.1.4'
    'N' 'N' 0.0061 0.0033
                         'International Tables Vol C Tables 4.2.6.8 and 6.1.1.4'
    'O' 'O' 0.0106 0.0060
                         'International Tables Vol C Tables 4.2.6.8 and 6.1.1.4'
    'Cl' 'Cl' 0.1484 0.1585
                         'International Tables Vol C Tables 4.2.6.8 and 6.1.1.4'
    'Cd' 'Cd' -0.8075 1.2024
                         'International Tables Vol C Tables 4.2.6.8 and 6.1.1.4'
_computing_data_collection     'SMART (Bruker, 2000)'
_computing_cell_refinement     'SAINT (Bruker, 2000)'
_computing_data_reduction     'SAINT (Bruker, 2000)'
_computing_structure_solution     'SHELXS97 (Sheldrick, 2008)'
_computing_structure_refinement     'SHELXL97 (Sheldrick, 2008)'
_computing_molecular_graphics     'SHELXTL (Sheldrick, 2008)'
_computing_publication_material     'SHELXTL (Sheldrick, 2008)'
loop_
    _atom_site_type_symbol
    _atom_site_label
    _atom_site_fract_x
    _atom_site_fract_y
    _atom_site_fract_z
    _atom_site_U_iso_or_equiv
    _atom_site_adp_type
    _atom_site_calc_flag
    _atom_site_refinement_flags
    _atom_site_occupancy
    _atom_site_disorder_assembly
    _atom_site_disorder_group
    Cd Cd1 0.5000 0.0000 0.5000 0.03408(9) Uani d S 1 . .
    Cd Cd2 0.0000 0.5000 0.5000 0.03731(10) Uani d S 1 . .
    Cl Cl1 0.35374(6) 0.07994(8) 0.40345(5) 0.0623(3) Uani d . 1 . .
    Cl Cl2 -0.14291(6) 0.51856(10) 0.38908(5) 0.0654(3) Uani d . 1 . .
    N N1 0.06622(17) 0.6671(2) 0.45294(15) 0.0453(6) Uani d . 1 . .
    N N2 0.1595(2) 0.7621(3) 0.39710(16) 0.0555(7) Uani d . 1 . .
    N N3 0.0872(3) 0.2692(3) 0.3298(2) 0.0799(11) Uani d . 1 . .
    N N4 0.06263(18) 0.3669(3) 0.42699(17) 0.0508(7) Uani d . 1 . .
    N N5 0.58186(17) 0.1608(2) 0.46622(14) 0.0398(6) Uani d . 1 . .
    N N6 0.61728(16) 0.3470(2) 0.44305(13) 0.0373(6) Uani d . 1 . .
    N N7 0.48013(18) 0.2327(2) 0.69235(13) 0.0394(6) Uani d . 1 . .
    N N8 0.46279(17) 0.1245(2) 0.59039(13) 0.0386(6) Uani d . 1 . .
    O O1 0.1550(2) 0.6593(3) 0.25676(15) 0.0883(10) Uani d . 1 . .
    O O2 0.1213(4) 0.4214(4) 0.2164(2) 0.148(2) Uani d . 1 . .
    O O3 0.60598(15) 0.42888(19) 0.70446(12) 0.0457(5) Uani d . 1 . .
    O O4 0.62769(15) 0.51267(18) 0.56526(12) 0.0456(5) Uani d . 1 . .
    O O1W 0.6777(2) 0.5003(4) 0.26691(19) 0.0850(10) Uani d D 1 . .
    C C1 0.6641(2) 0.1620(3) 0.44932(19) 0.0488(8) Uani d . 1 . .
    H H1 0.6993 0.0940 0.4476 0.059 Uiso calc R 1 . .
    C C2 0.6870(2) 0.2762(3) 0.43540(18) 0.0460(8) Uani d . 1 . .
    H H2 0.7398 0.3012 0.4231 0.055 Uiso calc R 1 . .
    C C3 0.5561(2) 0.2744(3) 0.46206(16) 0.0392(7) Uani d . 1 . .
    H H3 0.5021 0.3010 0.4712 0.047 Uiso calc R 1 . .
    C C4 0.6131(2) 0.4790(3) 0.43723(17) 0.0444(8) Uani d . 1 . .
    H H4A 0.5515 0.5049 0.4304 0.053 Uiso calc R 1 . .
    H H4B 0.6348 0.5043 0.3940 0.053 Uiso calc R 1 . .
    C C5 0.6676(2) 0.5382(3) 0.50518(17) 0.0436(7) Uani d . 1 . .
    H H5A 0.7281 0.5073 0.5152 0.052 Uiso calc R 1 . .
    H H5B 0.6697 0.6248 0.4977 0.052 Uiso calc R 1 . .
    C C6 0.6773(2) 0.5605(3) 0.63323(17) 0.0454(8) Uani d . 1 . .
    H H6A 0.6921 0.6444 0.6267 0.055 Uiso calc R 1 . .
    H H6B 0.7324 0.5156 0.6491 0.055 Uiso calc R 1 . .
    C C7 0.6227(2) 0.5509(3) 0.68994(18) 0.0472(8) Uani d . 1 . .
    H H7A 0.6538 0.5895 0.7354 0.057 Uiso calc R 1 . .
    H H7B 0.5666 0.5927 0.6726 0.057 Uiso calc R 1 . .
    C C8 0.5455(2) 0.4203(3) 0.75265(17) 0.0462(8) Uani d . 1 . .
    H H8A 0.4913 0.4643 0.7318 0.055 Uiso calc R 1 . .
    H H8B 0.5720 0.4555 0.8005 0.055 Uiso calc R 1 . .
    C C9 0.5243(2) 0.2903(3) 0.76207(16) 0.0499(8) Uani d . 1 . .
    H H9A 0.5791 0.2472 0.7826 0.060 Uiso calc R 1 . .
    H H9B 0.4860 0.2841 0.7974 0.060 Uiso calc R 1 . .
    C C10 0.5194(2) 0.1621(3) 0.65024(16) 0.0408(7) Uani d . 1 . .
    H H10 0.5796 0.1418 0.6618 0.049 Uiso calc R 1 . .
    C C11 0.3925(2) 0.2424(3) 0.65710(17) 0.0442(8) Uani d . 1 . .
    H H11 0.3485 0.2863 0.6729 0.053 Uiso calc R 1 . .
    C C12 0.3827(2) 0.1752(3) 0.59443(17) 0.0416(7) Uani d . 1 . .
    H H12 0.3296 0.1651 0.5595 0.050 Uiso calc R 1 . .
    C C13 0.0398(3) 0.3551(4) 0.3545(2) 0.0640(10) Uani d . 1 . .
    H H13 -0.0041 0.4010 0.3240 0.077 Uiso calc R 1 . .
    C C14 0.1286(2) 0.2831(3) 0.4502(3) 0.0665(11) Uani d . 1 . .
    H H14 0.1580 0.2696 0.4991 0.080 Uiso calc R 1 . .
    C C15 0.1439(3) 0.2235(4) 0.3904(4) 0.0868(16) Uani d . 1 . .
    H H15 0.1856 0.1624 0.3906 0.104 Uiso calc R 1 . .
    C C16 0.0786(4) 0.2352(6) 0.2505(3) 0.131(3) Uani d . 1 . .
    H H16A 0.1019 0.1540 0.2490 0.157 Uiso calc R 1 . .
    H H16B 0.0156 0.2324 0.2273 0.157 Uiso calc R 1 . .
    C C17 0.1193(6) 0.3070(6) 0.2090(3) 0.139(3) Uani d . 1 . .
    H H17A 0.1807 0.2800 0.2169 0.167 Uiso calc R 1 . .
    H H17B 0.0920 0.2903 0.1575 0.167 Uiso calc R 1 . .
    C C18 0.1213(7) 0.5041(6) 0.1698(3) 0.153(3) Uani d U 1 . .
    H H18A 0.0604 0.5098 0.1416 0.184 Uiso calc R 1 . .
    H H18B 0.1561 0.4735 0.1358 0.184 Uiso calc R 1 . .
    C C19 0.1489(4) 0.6200(5) 0.1849(3) 0.0984(16) Uani d U 1 . .
    H H19A 0.1081 0.6730 0.1520 0.118 Uiso calc R 1 . .
    H H19B 0.2071 0.6290 0.1730 0.118 Uiso calc R 1 . .
    C C20 0.1985(3) 0.7675(4) 0.2759(2) 0.0749(12) Uani d . 1 . .
    H H20A 0.1580 0.8338 0.2585 0.090 Uiso calc R 1 . .
    H H20B 0.2485 0.7738 0.2518 0.090 Uiso calc R 1 . .
    C C21 0.2309(3) 0.7774(4) 0.3559(2) 0.0711(11) Uani d . 1 . .
    H H21A 0.2583 0.8561 0.3675 0.085 Uiso calc R 1 . .
    H H21B 0.2763 0.7166 0.3723 0.085 Uiso calc R 1 . .
    C C22 0.1212(3) 0.8467(3) 0.4339(2) 0.0635(10) Uani d . 1 . .
    H H22 0.1321 0.9295 0.4352 0.076 Uiso calc R 1 . .
    C C23 0.1232(2) 0.6563(3) 0.40966(19) 0.0506(8) Uani d . 1 . .
    H H23 0.1369 0.5832 0.3899 0.061 Uiso calc R 1 . .
    C C24 0.0646(2) 0.7880(3) 0.4682(2) 0.0588(9) Uani d . 1 . .
    H H24 0.0299 0.8241 0.4976 0.071 Uiso calc R 1 . .
    H H1WA 0.678(5) 0.550(6) 0.230(3) 0.19(3) Uiso d D 1 . .
    H H1WB 0.7311(18) 0.505(5) 0.292(3) 0.12(2) Uiso d D 1 . .
loop_
    _atom_site_aniso_label
    _atom_site_aniso_U_11
    _atom_site_aniso_U_22
    _atom_site_aniso_U_33
    _atom_site_aniso_U_12
    _atom_site_aniso_U_13
    _atom_site_aniso_U_23
    Cd1 0.04100(18) 0.02596(15) 0.03493(17) -0.00286(12) 0.00747(13)
                                                                    -0.00432(12)
    Cd2 0.03589(17) 0.04115(18) 0.03550(17) -0.00300(13) 0.00907(13) 0.00258(13)
    Cl1 0.0565(5) 0.0578(5) 0.0629(5) 0.0116(4) -0.0079(4) -0.0091(4)
    Cl2 0.0485(5) 0.0866(7) 0.0535(5) -0.0051(5) -0.0056(4) 0.0107(5)
    N1 0.0415(15) 0.0459(15) 0.0483(15) -0.0039(12) 0.0091(12) 0.0062(13)
    N2 0.0594(19) 0.0520(17) 0.0558(18) -0.0209(15) 0.0145(15) 0.0010(14)
    N3 0.091(3) 0.061(2) 0.107(3) -0.018(2) 0.062(2) -0.030(2)
    N4 0.0454(16) 0.0502(16) 0.0607(18) -0.0017(13) 0.0199(14) -0.0053(14)
    N5 0.0420(14) 0.0334(13) 0.0442(14) -0.0046(11) 0.0096(12) -0.0012(11)
    N6 0.0453(15) 0.0339(13) 0.0328(13) -0.0049(11) 0.0086(11) 0.0011(10)
    N7 0.0552(17) 0.0327(13) 0.0325(13) -0.0055(12) 0.0142(12) -0.0016(10)
    N8 0.0483(15) 0.0322(13) 0.0361(13) -0.0023(11) 0.0112(12) -0.0025(11)
    O1 0.111(2) 0.103(2) 0.0575(17) -0.053(2) 0.0321(16) -0.0108(16)
    O2 0.293(6) 0.086(3) 0.085(3) -0.037(3) 0.083(3) -0.021(2)
    O3 0.0581(14) 0.0379(12) 0.0451(12) -0.0010(10) 0.0197(11) -0.0046(10)
    O4 0.0514(13) 0.0461(13) 0.0399(12) -0.0151(10) 0.0112(10) -0.0070(10)
    O1W 0.0576(19) 0.133(3) 0.0605(19) 0.0083(19) 0.0039(16) -0.016(2)
    C1 0.0482(19) 0.0413(18) 0.058(2) 0.0046(15) 0.0131(16) -0.0043(16)
    C2 0.0413(18) 0.0467(18) 0.053(2) -0.0050(15) 0.0175(15) -0.0033(15)
    C3 0.0403(17) 0.0369(16) 0.0419(17) -0.0026(13) 0.0121(14) 0.0008(13)
    C4 0.059(2) 0.0336(16) 0.0378(17) -0.0056(14) 0.0052(15) 0.0076(13)
    C5 0.054(2) 0.0332(15) 0.0440(18) -0.0085(14) 0.0118(15) 0.0051(14)
    C6 0.0509(19) 0.0383(17) 0.0449(18) -0.0109(15) 0.0057(15) -0.0062(14)
    C7 0.054(2) 0.0383(17) 0.0477(19) -0.0041(15) 0.0081(16) -0.0113(15)
    C8 0.061(2) 0.0445(18) 0.0348(16) -0.0075(16) 0.0136(15) -0.0097(14)
    C9 0.073(2) 0.0488(19) 0.0286(16) -0.0135(17) 0.0135(15) -0.0028(14)
    C10 0.0435(17) 0.0406(17) 0.0397(17) -0.0043(14) 0.0117(14) -0.0021(14)
    C11 0.060(2) 0.0324(16) 0.0443(18) 0.0069(15) 0.0204(16) -0.0002(14)
    C12 0.0473(18) 0.0330(16) 0.0422(17) 0.0031(14) 0.0049(14) 0.0038(13)
    C13 0.069(3) 0.059(2) 0.068(3) -0.004(2) 0.026(2) -0.015(2)
    C14 0.046(2) 0.053(2) 0.102(3) 0.0028(18) 0.021(2) 0.006(2)
    C15 0.066(3) 0.049(2) 0.162(5) -0.003(2) 0.061(3) -0.020(3)
    C16 0.169(6) 0.119(5) 0.140(5) -0.065(4) 0.110(5) -0.085(4)
    C17 0.235(8) 0.112(5) 0.068(4) -0.037(5) 0.028(4) -0.029(3)
    C18 0.268(10) 0.119(6) 0.057(3) -0.041(6) 0.003(5) -0.014(3)
    C19 0.138(5) 0.107(4) 0.060(3) -0.013(4) 0.042(3) 0.001(3)
    C20 0.074(3) 0.077(3) 0.080(3) -0.019(2) 0.031(2) 0.010(2)
    C21 0.066(3) 0.073(3) 0.080(3) -0.026(2) 0.028(2) 0.000(2)
    C22 0.069(3) 0.043(2) 0.075(3) -0.0130(19) 0.008(2) 0.0078(19)
    C23 0.050(2) 0.0487(19) 0.055(2) -0.0121(16) 0.0150(17) 0.0019(16)
    C24 0.058(2) 0.051(2) 0.069(2) -0.0039(18) 0.0163(19) -0.0040(18)
_geom_special_details
;
All esds (except the esd in the dihedral angle between two l.s. planes) are
estimated using the full covariance matrix. The cell esds are taken into
account individually in the estimation of esds in distances, angles and
torsion angles; correlations between esds in cell parameters are only used
when they are defined by crystal symmetry. An approximate (isotropic)
treatment of cell esds is used for estimating esds involving l.s. planes.
;
loop_
    _geom_bond_atom_site_label_1
    _geom_bond_atom_site_label_2
    _geom_bond_site_symmetry_2
    _geom_bond_distance
    _geom_bond_publ_flag
    Cd1 N8 . 2.328(2) ?
    Cd1 N8 3_656 2.328(2) ?
    Cd1 N5 . 2.340(2) ?
    Cd1 N5 3_656 2.340(2) ?
    Cd1 Cl1 . 2.6951(9) ?
    Cd1 Cl1 3_656 2.6952(9) ?
    Cd2 N4 3_566 2.339(3) ?
    Cd2 N4 . 2.339(3) ?
    Cd2 N1 . 2.365(3) ?
    Cd2 N1 3_566 2.365(3) ?
    Cd2 Cl2 . 2.6639(9) ?
    Cd2 Cl2 3_566 2.6639(9) ?
    N1 C23 . 1.313(4) ?
    N1 C24 . 1.368(4) ?
    N2 C23 . 1.338(4) ?
    N2 C22 . 1.363(5) ?
    N2 C21 . 1.473(4) ?
    N3 C13 . 1.337(5) ?
    N3 C15 . 1.357(6) ?
    N3 C16 . 1.487(6) ?
    N4 C13 . 1.313(5) ?
    N4 C14 . 1.372(5) ?
    N5 C3 . 1.315(4) ?
    N5 C1 . 1.366(4) ?
    N6 C3 . 1.340(4) ?
    N6 C2 . 1.360(4) ?
    N6 C4 . 1.464(4) ?
    N7 C10 . 1.335(4) ?
    N7 C11 . 1.366(4) ?
    N7 C9 . 1.464(4) ?
    N8 C10 . 1.316(4) ?
    N8 C12 . 1.370(4) ?
    O1 C19 . 1.378(5) ?
    O1 C20 . 1.379(5) ?
    O2 C18 . 1.256(7) ?
    O2 C17 . 1.273(7) ?
    O3 C7 . 1.411(4) ?
    O3 C8 . 1.422(4) ?
    O4 C5 . 1.407(4) ?
    O4 C6 . 1.420(4) ?
    O1W H1WA . 0.88(6) ?
    O1W H1WB . 0.85(2) ?
    C1 C2 . 1.351(4) ?
    C1 H1 . 0.9300 ?
    C2 H2 . 0.9300 ?
    C3 H3 . 0.9300 ?
    C4 C5 . 1.499(4) ?
    C4 H4A . 0.9700 ?
    C4 H4B . 0.9700 ?
    C5 H5A . 0.9700 ?
    C5 H5B . 0.9700 ?
    C6 C7 . 1.480(4) ?
    C6 H6A . 0.9700 ?
    C6 H6B . 0.9700 ?
    C7 H7A . 0.9700 ?
    C7 H7B . 0.9700 ?
    C8 C9 . 1.493(4) ?
    C8 H8A . 0.9700 ?
    C8 H8B . 0.9700 ?
    C9 H9A . 0.9700 ?
    C9 H9B . 0.9700 ?
    C10 H10 . 0.9300 ?
    C11 C12 . 1.355(4) ?
    C11 H11 . 0.9300 ?
    C12 H12 . 0.9300 ?
    C13 H13 . 0.9300 ?
    C14 C15 . 1.350(6) ?
    C14 H14 . 0.9300 ?
    C15 H15 . 0.9300 ?
    C16 C17 . 1.348(7) ?
    C16 H16A . 0.9700 ?
    C16 H16B . 0.9700 ?
    C17 H17A . 0.9700 ?
    C17 H17B . 0.9700 ?
    C18 C19 . 1.360(7) ?
    C18 H18A . 0.9700 ?
    C18 H18B . 0.9700 ?
    C19 H19A . 0.9700 ?
    C19 H19B . 0.9700 ?
    C20 C21 . 1.456(6) ?
    C20 H20A . 0.9700 ?
    C20 H20B . 0.9700 ?
    C21 H21A . 0.9700 ?
    C21 H21B . 0.9700 ?
    C22 C24 . 1.348(5) ?
    C22 H22 . 0.9300 ?
    C23 H23 . 0.9300 ?
    C24 H24 . 0.9300 ?
loop_
    _geom_angle_atom_site_label_1
    _geom_angle_atom_site_label_2
    _geom_angle_atom_site_label_3
    _geom_angle_site_symmetry_1
    _geom_angle_site_symmetry_3
    _geom_angle
    _geom_angle_publ_flag
    N8 Cd1 N8 . 3_656 180.00(9) ?
    N8 Cd1 N5 . . 88.32(8) ?
    N8 Cd1 N5 3_656 . 91.68(8) ?
    N8 Cd1 N5 . 3_656 91.68(8) ?
    N8 Cd1 N5 3_656 3_656 88.32(8) ?
    N5 Cd1 N5 . 3_656 180.0 ?
    N8 Cd1 Cl1 . . 88.85(7) ?
    N8 Cd1 Cl1 3_656 . 91.15(7) ?
    N5 Cd1 Cl1 . . 89.63(7) ?
    N5 Cd1 Cl1 3_656 . 90.37(7) ?
    N8 Cd1 Cl1 . 3_656 91.15(7) ?
    N8 Cd1 Cl1 3_656 3_656 88.85(7) ?
    N5 Cd1 Cl1 . 3_656 90.37(7) ?
    N5 Cd1 Cl1 3_656 3_656 89.63(7) ?
    Cl1 Cd1 Cl1 . 3_656 180.0 ?
    N4 Cd2 N4 3_566 . 179.9990(10)
                                 ?
    N4 Cd2 N1 3_566 . 89.01(10) ?
    N4 Cd2 N1 . . 90.99(10) ?
    N4 Cd2 N1 3_566 3_566 90.99(10) ?
    N4 Cd2 N1 . 3_566 89.01(10) ?
    N1 Cd2 N1 . 3_566 180.0 ?
    N4 Cd2 Cl2 3_566 . 91.17(8) ?
    N4 Cd2 Cl2 . . 88.84(8) ?
    N1 Cd2 Cl2 . . 90.36(7) ?
    N1 Cd2 Cl2 3_566 . 89.65(7) ?
    N4 Cd2 Cl2 3_566 3_566 88.83(8) ?
    N4 Cd2 Cl2 . 3_566 91.17(8) ?
    N1 Cd2 Cl2 . 3_566 89.64(7) ?
    N1 Cd2 Cl2 3_566 3_566 90.35(7) ?
    Cl2 Cd2 Cl2 . 3_566 179.9990(10)
                                   ?
    C23 N1 C24 . . 105.0(3) ?
    C23 N1 Cd2 . . 123.3(2) ?
    C24 N1 Cd2 . . 131.4(2) ?
    C23 N2 C22 . . 105.9(3) ?
    C23 N2 C21 . . 125.1(3) ?
    C22 N2 C21 . . 128.9(3) ?
    C13 N3 C15 . . 106.5(4) ?
    C13 N3 C16 . . 125.2(5) ?
    C15 N3 C16 . . 128.3(5) ?
    C13 N4 C14 . . 105.4(3) ?
    C13 N4 Cd2 . . 126.7(3) ?
    C14 N4 Cd2 . . 127.9(3) ?
    C3 N5 C1 . . 105.0(3) ?
    C3 N5 Cd1 . . 124.8(2) ?
    C1 N5 Cd1 . . 130.2(2) ?
    C3 N6 C2 . . 107.1(3) ?
    C3 N6 C4 . . 126.5(3) ?
    C2 N6 C4 . . 126.2(3) ?
    C10 N7 C11 . . 107.0(2) ?
    C10 N7 C9 . . 125.8(3) ?
    C11 N7 C9 . . 127.2(3) ?
    C10 N8 C12 . . 105.2(2) ?
    C10 N8 Cd1 . . 124.6(2) ?
    C12 N8 Cd1 . . 130.2(2) ?
    C19 O1 C20 . . 116.7(3) ?
    C18 O2 C17 . . 130.9(5) ?
    C7 O3 C8 . . 110.7(2) ?
    C5 O4 C6 . . 112.2(2) ?
    H1WA O1W H1WB . . 102(6) ?
    C2 C1 N5 . . 110.1(3) ?
    C2 C1 H1 . . 124.9 ?
    N5 C1 H1 . . 124.9 ?
    C1 C2 N6 . . 106.0(3) ?
    C1 C2 H2 . . 127.0 ?
    N6 C2 H2 . . 127.0 ?
    N5 C3 N6 . . 111.7(3) ?
    N5 C3 H3 . . 124.1 ?
    N6 C3 H3 . . 124.1 ?
    N6 C4 C5 . . 111.5(3) ?
    N6 C4 H4A . . 109.3 ?
    C5 C4 H4A . . 109.3 ?
    N6 C4 H4B . . 109.3 ?
    C5 C4 H4B . . 109.3 ?
    H4A C4 H4B . . 108.0 ?
    O4 C5 C4 . . 108.1(2) ?
    O4 C5 H5A . . 110.1 ?
    C4 C5 H5A . . 110.1 ?
    O4 C5 H5B . . 110.1 ?
    C4 C5 H5B . . 110.1 ?
    H5A C5 H5B . . 108.4 ?
    O4 C6 C7 . . 108.7(3) ?
    O4 C6 H6A . . 110.0 ?
    C7 C6 H6A . . 110.0 ?
    O4 C6 H6B . . 110.0 ?
    C7 C6 H6B . . 110.0 ?
    H6A C6 H6B . . 108.3 ?
    O3 C7 C6 . . 110.9(3) ?
    O3 C7 H7A . . 109.5 ?
    C6 C7 H7A . . 109.5 ?
    O3 C7 H7B . . 109.5 ?
    C6 C7 H7B . . 109.5 ?
    H7A C7 H7B . . 108.0 ?
    O3 C8 C9 . . 109.0(3) ?
    O3 C8 H8A . . 109.9 ?
    C9 C8 H8A . . 109.9 ?
    O3 C8 H8B . . 109.9 ?
    C9 C8 H8B . . 109.9 ?
    H8A C8 H8B . . 108.3 ?
    N7 C9 C8 . . 112.9(2) ?
    N7 C9 H9A . . 109.0 ?
    C8 C9 H9A . . 109.0 ?
    N7 C9 H9B . . 109.0 ?
    C8 C9 H9B . . 109.0 ?
    H9A C9 H9B . . 107.8 ?
    N8 C10 N7 . . 111.9(3) ?
    N8 C10 H10 . . 124.1 ?
    N7 C10 H10 . . 124.1 ?
    C12 C11 N7 . . 106.2(3) ?
    C12 C11 H11 . . 126.9 ?
    N7 C11 H11 . . 126.9 ?
    C11 C12 N8 . . 109.7(3) ?
    C11 C12 H12 . . 125.2 ?
    N8 C12 H12 . . 125.2 ?
    N4 C13 N3 . . 112.0(4) ?
    N4 C13 H13 . . 124.0 ?
    N3 C13 H13 . . 124.0 ?
    C15 C14 N4 . . 108.9(4) ?
    C15 C14 H14 . . 125.5 ?
    N4 C14 H14 . . 125.5 ?
    C14 C15 N3 . . 107.2(4) ?
    C14 C15 H15 . . 126.4 ?
    N3 C15 H15 . . 126.4 ?
    C17 C16 N3 . . 117.2(5) ?
    C17 C16 H16A . . 108.0 ?
    N3 C16 H16A . . 108.0 ?
    C17 C16 H16B . . 108.0 ?
    N3 C16 H16B . . 108.0 ?
    H16A C16 H16B . . 107.3 ?
    O2 C17 C16 . . 121.9(6) ?
    O2 C17 H17A . . 106.9 ?
    C16 C17 H17A . . 106.9 ?
    O2 C17 H17B . . 106.9 ?
    C16 C17 H17B . . 106.9 ?
    H17A C17 H17B . . 106.7 ?
    O2 C18 C19 . . 126.4(5) ?
    O2 C18 H18A . . 105.7 ?
    C19 C18 H18A . . 105.7 ?
    O2 C18 H18B . . 105.7 ?
    C19 C18 H18B . . 105.7 ?
    H18A C18 H18B . . 106.2 ?
    C18 C19 O1 . . 116.6(5) ?
    C18 C19 H19A . . 108.1 ?
    O1 C19 H19A . . 108.1 ?
    C18 C19 H19B . . 108.1 ?
    O1 C19 H19B . . 108.1 ?
    H19A C19 H19B . . 107.3 ?
    O1 C20 C21 . . 111.4(3) ?
    O1 C20 H20A . . 109.3 ?
    C21 C20 H20A . . 109.3 ?
    O1 C20 H20B . . 109.3 ?
    C21 C20 H20B . . 109.3 ?
    H20A C20 H20B . . 108.0 ?
    C20 C21 N2 . . 112.7(3) ?
    C20 C21 H21A . . 109.1 ?
    N2 C21 H21A . . 109.1 ?
    C20 C21 H21B . . 109.1 ?
    N2 C21 H21B . . 109.1 ?
    H21A C21 H21B . . 107.8 ?
    C24 C22 N2 . . 107.1(3) ?
    C24 C22 H22 . . 126.4 ?
    N2 C22 H22 . . 126.4 ?
    N1 C23 N2 . . 112.5(3) ?
    N1 C23 H23 . . 123.7 ?
    N2 C23 H23 . . 123.7 ?
    C22 C24 N1 . . 109.4(3) ?
    C22 C24 H24 . . 125.3 ?
    N1 C24 H24 . . 125.3 ?
loop_
    _geom_torsion_atom_site_label_1
    _geom_torsion_atom_site_label_2
    _geom_torsion_atom_site_label_3
    _geom_torsion_atom_site_label_4
    _geom_torsion_site_symmetry_1
    _geom_torsion_site_symmetry_2
    _geom_torsion_site_symmetry_3
    _geom_torsion_site_symmetry_4
    _geom_torsion
    _geom_torsion_publ_flag
    N4 Cd2 N1 C23 3_566 . . . 173.1(3) ?
    N4 Cd2 N1 C23 . . . . -6.9(3) ?
    Cl2 Cd2 N1 C23 . . . . -95.8(3) ?
    Cl2 Cd2 N1 C23 3_566 . . . 84.2(3) ?
    N4 Cd2 N1 C24 3_566 . . . 1.1(3) ?
    N4 Cd2 N1 C24 . . . . -178.9(3) ?
    Cl2 Cd2 N1 C24 . . . . 92.3(3) ?
    Cl2 Cd2 N1 C24 3_566 . . . -87.7(3) ?
    N1 Cd2 N4 C13 . . . . -70.7(3) ?
    N1 Cd2 N4 C13 3_566 . . . 109.3(3) ?
    Cl2 Cd2 N4 C13 . . . . 19.7(3) ?
    Cl2 Cd2 N4 C13 3_566 . . . -160.3(3) ?
    N1 Cd2 N4 C14 . . . . 111.2(3) ?
    N1 Cd2 N4 C14 3_566 . . . -68.8(3) ?
    Cl2 Cd2 N4 C14 . . . . -158.5(3) ?
    Cl2 Cd2 N4 C14 3_566 . . . 21.5(3) ?
    N8 Cd1 N5 C3 . . . . -40.5(3) ?
    N8 Cd1 N5 C3 3_656 . . . 139.5(3) ?
    Cl1 Cd1 N5 C3 . . . . 48.4(2) ?
    Cl1 Cd1 N5 C3 3_656 . . . -131.6(2) ?
    N8 Cd1 N5 C1 . . . . 137.2(3) ?
    N8 Cd1 N5 C1 3_656 . . . -42.8(3) ?
    Cl1 Cd1 N5 C1 . . . . -133.9(3) ?
    Cl1 Cd1 N5 C1 3_656 . . . 46.1(3) ?
    N5 Cd1 N8 C10 . . . . -68.9(2) ?
    N5 Cd1 N8 C10 3_656 . . . 111.1(2) ?
    Cl1 Cd1 N8 C10 . . . . -158.6(2) ?
    Cl1 Cd1 N8 C10 3_656 . . . 21.4(2) ?
    N5 Cd1 N8 C12 . . . . 110.1(2) ?
    N5 Cd1 N8 C12 3_656 . . . -69.9(2) ?
    Cl1 Cd1 N8 C12 . . . . 20.5(2) ?
    Cl1 Cd1 N8 C12 3_656 . . . -159.5(2) ?
    C3 N5 C1 C2 . . . . 0.2(4) ?
    Cd1 N5 C1 C2 . . . . -177.9(2) ?
    N5 C1 C2 N6 . . . . -0.6(4) ?
    C3 N6 C2 C1 . . . . 0.8(4) ?
    C4 N6 C2 C1 . . . . 176.5(3) ?
    C1 N5 C3 N6 . . . . 0.4(3) ?
    Cd1 N5 C3 N6 . . . . 178.53(18) ?
    C2 N6 C3 N5 . . . . -0.8(3) ?
    C4 N6 C3 N5 . . . . -176.5(3) ?
    C3 N6 C4 C5 . . . . 99.4(4) ?
    C2 N6 C4 C5 . . . . -75.5(4) ?
    C6 O4 C5 C4 . . . . 177.2(3) ?
    N6 C4 C5 O4 . . . . -66.5(3) ?
    C5 O4 C6 C7 . . . . 169.1(3) ?
    C8 O3 C7 C6 . . . . -173.5(3) ?
    O4 C6 C7 O3 . . . . 64.0(3) ?
    C7 O3 C8 C9 . . . . 175.8(3) ?
    C10 N7 C9 C8 . . . . 100.1(4) ?
    C11 N7 C9 C8 . . . . -78.3(4) ?
    O3 C8 C9 N7 . . . . -62.2(4) ?
    C12 N8 C10 N7 . . . . 0.5(3) ?
    Cd1 N8 C10 N7 . . . . 179.79(18) ?
    C11 N7 C10 N8 . . . . -0.6(3) ?
    C9 N7 C10 N8 . . . . -179.3(3) ?
    C10 N7 C11 C12 . . . . 0.4(3) ?
    C9 N7 C11 C12 . . . . 179.1(3) ?
    N7 C11 C12 N8 . . . . -0.1(3) ?
    C10 N8 C12 C11 . . . . -0.2(3) ?
    Cd1 N8 C12 C11 . . . . -179.4(2) ?
    C14 N4 C13 N3 . . . . -0.2(4) ?
    Cd2 N4 C13 N3 . . . . -178.7(2) ?
    C15 N3 C13 N4 . . . . -0.1(5) ?
    C16 N3 C13 N4 . . . . -178.9(4) ?
    C13 N4 C14 C15 . . . . 0.4(4) ?
    Cd2 N4 C14 C15 . . . . 178.8(2) ?
    N4 C14 C15 N3 . . . . -0.4(5) ?
    C13 N3 C15 C14 . . . . 0.3(5) ?
    C16 N3 C15 C14 . . . . 179.1(4) ?
    C13 N3 C16 C17 . . . . 79.4(8) ?
    C15 N3 C16 C17 . . . . -99.2(8) ?
    C18 O2 C17 C16 . . . . -147.6(9) ?
    N3 C16 C17 O2 . . . . -38.2(12) ?
    C17 O2 C18 C19 . . . . -159.6(9) ?
    O2 C18 C19 O1 . . . . -18.3(14) ?
    C20 O1 C19 C18 . . . . 168.1(6) ?
    C19 O1 C20 C21 . . . . -158.1(4) ?
    O1 C20 C21 N2 . . . . -55.9(5) ?
    C23 N2 C21 C20 . . . . 76.6(5) ?
    C22 N2 C21 C20 . . . . -108.3(5) ?
    C23 N2 C22 C24 . . . . 1.0(4) ?
    C21 N2 C22 C24 . . . . -174.8(4) ?
    C24 N1 C23 N2 . . . . 1.0(4) ?
    Cd2 N1 C23 N2 . . . . -172.7(2) ?
    C22 N2 C23 N1 . . . . -1.3(4) ?
    C21 N2 C23 N1 . . . . 174.7(3) ?
    N2 C22 C24 N1 . . . . -0.4(4) ?
    C23 N1 C24 C22 . . . . -0.3(4) ?
    Cd2 N1 C24 C22 . . . . 172.7(2) ?
loop_
    _geom_hbond_atom_site_label_D
    _geom_hbond_atom_site_label_H
    _geom_hbond_atom_site_label_A
    _geom_hbond_site_symmetry_A
    _geom_hbond_distance_DH
    _geom_hbond_distance_HA
    _geom_hbond_distance_DA
    _geom_hbond_angle_DHA
    O1W H1WB Cl2 1_655 0.85(2) 2.33(3) 3.165(3) 164(5)
    O1W H1WA Cl1 2_655 0.88(6) 2.42(5) 3.198(4) 147(7)
data_global
_journal_date_recd_electronic     2010-05-13
_journal_date_accepted     2010-05-21
_journal_name_full     'Acta Crystallographica, Section E'
_journal_year     2010
_journal_volume     66
_journal_issue      6
_journal_page_first     m714
_journal_page_last     m714
_journal_paper_category     QM
_journal_coeditor_code     RZ2451
_publ_contact_author_name     'Guang-Xiang Liu'
_publ_contact_author_address
;
Anhui Key Laboratory of Functional Coordination Compounds
School of Chemistry and Chemical Engineering
Anqing Normal University
Anqing 246003
P. R. China
;
_publ_contact_author_email     'liugx@live.com'
_publ_contact_author_fax     '86-556-5500090'
_publ_contact_author_phone     '86-556-5500690'
_publ_section_title
;\
Bis{1,2-bis[2-(1<i>H</i>-imidazol-1-yl)ethoxy]ethane-\k^2^<i>N</i>^3^,\
<i>N</i>^3'^}dichloridocadmium(II) monohydrate
;
loop_
    _publ_author_name
    _publ_author_footnote
    _publ_author_address
    'Liu, Guang-Xiang' .
;
Anhui Key Laboratory of Functional Coordination Compounds
School of Chemistry and Chemical Engineering
Anqing Normal University
Anqing 246003
People's Republic of China
;
