# Supplementary material for: Bis{1,2-bis­[2-(1H-imidazol-1-yl)eth­oxy]ethane-κ2 N 3,N 3′}dichloridocadmium(II) monohydrate
Source: Acta Crystallogr Sect E Struct Rep Online. 2010 May 29;66(Pt 6):m714. doi: 10.1107/S1600536810019148 (PMC2979405; doi:10.1107/S1600536810019148)
Supplement: Supplementary file 2 [file e-66-0m714-Isup2.hkl]

# 
# h,k,l, Fc-squared, Fo-squared, sigma(Fo-squared) and status flag 
# 
data_I
_shelx_title ' bgt in P2(1)/c' 
_shelx_refln_list_code          4 
_shelx_F_calc_maximum      434.04 
_exptl_crystal_F_000      1440.00 
_reflns_d_resolution_high  0.8255 
 
loop_ 
 _symmetry_equiv_pos_as_xyz 
 'x, y, z' 
 '-x, y+1/2, -z+1/2' 
 '-x, -y, -z' 
 'x, -y-1/2, z-1/2' 
 
_cell_length_a    15.3629 
_cell_length_b    11.0659 
_cell_length_c    18.4492 
_cell_angle_alpha  90.000 
_cell_angle_beta  102.558 
_cell_angle_gamma  90.000 
 
_shelx_F_squared_multiplier     1.000 
 
loop_ 
 _refln_index_h 
 _refln_index_k 
 _refln_index_l 
 _refln_F_squared_calc 
 _refln_F_squared_meas 
 _refln_F_squared_sigma 
 _refln_observed_status 
   1   0   0     2827.38     2643.05     66.50 o 
   2   0   0    62805.48    62999.06   2144.18 o 
   3   0   0     2458.32     2421.25     41.25 o 
   4   0   0    30426.15    32940.48    475.95 o 
   5   0   0     4581.13     5081.93     83.93 o 
   6   0   0    45222.29    45370.20    655.22 o 
   7   0   0      437.21      462.42     19.80 o 
   8   0   0    24818.96    24354.84    363.47 o 
   9   0   0      402.41      489.40     22.67 o 
  10   0   0      896.82      666.75     36.27 o 
  11   0   0     1012.51     1021.35     35.28 o 
  12   0   0     2478.99     2601.51     62.82 o 
  13   0   0     1221.28     1436.85     46.44 o 
  14   0   0     3699.53     3995.36     88.64 o 
  15   0   0      712.96      773.33     47.36 o 
  16   0   0     2171.98     2294.25    111.84 o 
  17   0   0       24.28       -1.10     18.14 o 
  18   0   0      681.87      646.88     64.49 o 
   1   1   0     2931.12     2609.51     75.62 o 
   2   1   0       35.98       20.33      2.84 o 
   3   1   0     3146.11     2916.67     27.33 o 
   4   1   0     9046.53     8892.66     77.50 o 
   5   1   0     1421.18     1420.49     21.09 o 
   6   1   0      441.11      447.18     10.35 o 
   7   1   0      289.94      342.20     10.32 o 
   8   1   0      570.53      599.53     16.76 o 
   9   1   0      749.33      886.79     21.25 o 
  10   1   0      233.76      257.59     13.46 o 
  11   1   0      107.35      107.62     12.51 o 
  12   1   0       81.19       29.83      9.49 o 
  13   1   0       11.10       46.38     10.98 o 
  14   1   0        2.16        0.81      9.49 o 
  15   1   0       34.59       71.35     26.47 o 
  16   1   0        3.17       14.55      9.72 o 
  17   1   0        1.45      -14.06      9.37 o 
  18   1   0        0.24      -20.36     13.58 o 
   0   2   0     5752.72     6841.84    103.91 o 
   1   2   0     7919.93     8485.22     73.28 o 
   2   2   0     6273.21     6203.84     64.79 o 
   3   2   0    19729.79    19182.21    420.93 o 
   4   2   0     3400.21     3905.32     40.43 o 
   5   2   0      916.96      912.52     12.88 o 
   6   2   0    34263.93    33134.87    342.16 o 
   7   2   0      152.59      120.29      9.01 o 
   8   2   0    19461.35    18769.34    178.46 o 
   9   2   0      173.94      233.77     10.26 o 
  10   2   0     3708.13     3785.88     53.85 o 
  11   2   0       22.92       27.20      8.47 o 
  12   2   0     3570.44     3528.45     54.55 o 
  13   2   0        3.11      -11.25      7.50 o 
  14   2   0     3137.84     2801.18     49.68 o 
  15   2   0       16.99        1.49      9.44 o 
  16   2   0     1079.17      950.12     29.60 o 
  17   2   0       57.51       51.12     16.85 o 
   1   3   0     6852.97     6910.15     74.78 o 
   2   3   0     3252.73     3333.85     32.47 o 
   3   3   0     2109.16     2119.33     45.26 o 
   4   3   0     2437.07     2675.29     31.38 o 
   5   3   0      628.94      560.14     13.63 o 
   6   3   0      576.78      526.91     13.77 o 
   7   3   0     4574.79     4890.16     48.73 o 
   8   3   0     1425.39     1577.56     24.95 o 
   9   3   0      506.74      487.01     14.39 o 
  10   3   0       54.96       78.15     11.34 o 
  11   3   0     1108.46     1015.22     25.91 o 
  12   3   0      152.38      210.77     21.23 o 
  13   3   0      210.34      142.37     13.73 o 
  14   3   0       18.82       10.64      9.97 o 
  15   3   0       39.59       71.47     13.13 o 
  16   3   0       34.51       61.88     13.06 o 
  17   3   0       12.88      -20.13     13.42 o 
   0   4   0    53790.66    54051.63    632.74 o 
   1   4   0        0.55       12.32      2.98 o 
   2   4   0     8140.85     8333.45     74.55 o 
   3   4   0     1328.86     1566.21     20.72 o 
   4   4   0    10122.66    10047.44     98.35 o 
   5   4   0      434.43      538.65     11.02 o 
   6   4   0    17478.92    17346.62    164.93 o 
   7   4   0      332.20      307.48     12.92 o 
   8   4   0    11595.28    11514.23    113.89 o 
   9   4   0        7.56        3.29      6.72 o 
  10   4   0     6276.10     5974.00     77.65 o 
  11   4   0      302.92      346.62     16.91 o 
  12   4   0     3844.03     3654.12     67.77 o 
  13   4   0      479.47      501.68     20.80 o 
  14   4   0     2459.82     2598.43     48.36 o 
  15   4   0        3.83       10.64     11.45 o 
  16   4   0     1415.76     1416.73     37.15 o 
  17   4   0      242.77      247.55     27.95 o 
   1   5   0     7747.71     8340.50     83.40 o 
   2   5   0       57.43      130.90      7.00 o 
   3   5   0     4362.07     4865.80     47.76 o 
   4   5   0      656.91      630.28     12.14 o 
   5   5   0     7674.58     8149.05     76.19 o 
   6   5   0      440.88      523.65     12.29 o 
   7   5   0      309.87      410.56     16.45 o 
   8   5   0      124.40       90.76      6.73 o 
   9   5   0      919.43      974.89     21.51 o 
  10   5   0       67.89       42.71     11.17 o 
  11   5   0       15.90       17.68      9.15 o 
  12   5   0       37.65       27.51      9.97 o 
  13   5   0       20.60       14.28     10.27 o 
  14   5   0      284.35      307.04     21.46 o 
  15   5   0      288.02      266.96     21.64 o 
  16   5   0        0.26      -26.70     18.14 o 
   0   6   0    15480.84    17033.77    209.37 o 
   1   6   0      687.45      679.21     14.62 o 
   2   6   0    13515.08    13908.40    135.14 o 
   3   6   0       51.38       25.58      5.18 o 
   4   6   0     6328.41     6058.90     67.59 o 
   5   6   0      171.73      136.73      7.60 o 
   6   6   0     7020.00     7230.73     70.70 o 
   7   6   0      262.80      221.77     10.85 o 
   8   6   0     7897.76     7829.78     84.43 o 
   9   6   0      344.60      363.70     19.50 o 
  10   6   0     4150.75     4107.36     85.22 o 
  11   6   0      654.51      637.46     44.02 o 
  12   6   0     1906.05     1923.10     45.18 o 
  13   6   0        4.15       -8.49     10.11 o 
  14   6   0     1722.74     1767.73     47.59 o 
  15   6   0       58.24       70.21     21.78 o 
  16   6   0     1460.12     1543.64     63.48 o 
   1   7   0       31.65       12.70      6.15 o 
   2   7   0       17.71        5.01      5.46 o 
   3   7   0     1476.52     1469.84     25.14 o 
   4   7   0       91.32       92.82      8.27 o 
   5   7   0      611.44      595.47     16.93 o 
   6   7   0        8.56       -8.58      5.72 o 
   7   7   0       91.71      104.46      9.41 o 
   8   7   0      274.80      282.00     13.21 o 
   9   7   0        0.32        4.50      8.77 o 
  10   7   0      125.59      142.01     16.58 o 
  11   7   0       11.83       25.05     11.73 o 
  12   7   0        0.43       -7.61     10.68 o 
  13   7   0        0.31       -8.37     11.35 o 
  14   7   0      208.94      211.95     20.68 o 
  15   7   0       12.81      -13.75     19.80 o 
   0   8   0     9368.08     9312.32    155.91 o 
   1   8   0      155.65      159.01     11.93 o 
   2   8   0     7387.55     7155.61     88.87 o 
   3   8   0     1377.22     1395.14     29.17 o 
   4   8   0     7279.86     6999.83     88.12 o 
   5   8   0       30.82       40.37      8.05 o 
   6   8   0     4268.86     4142.39     53.33 o 
   7   8   0      123.01      147.71     17.71 o 
   8   8   0     3069.21     3078.18     44.65 o 
   9   8   0      153.81      132.66     19.97 o 
  10   8   0     2163.75     2218.63     42.55 o 
  11   8   0        8.69       -9.39     10.95 o 
  12   8   0     1147.84     1218.85     38.28 o 
  13   8   0       66.16       36.20     19.14 o 
  14   8   0      911.73      917.68     44.11 o 
   1   9   0       60.09       56.82     14.83 o 
   2   9   0       68.14       52.47      9.37 o 
   3   9   0      106.84      131.13     12.80 o 
   4   9   0        0.45       -3.75      7.30 o 
   5   9   0      953.59      956.99     25.91 o 
   6   9   0       98.31      101.02     11.84 o 
   7   9   0      197.86      155.01     14.24 o 
   8   9   0       32.05       24.11     12.51 o 
   9   9   0        3.50       29.91     11.94 o 
  10   9   0       15.05      -12.40     10.25 o 
  11   9   0       40.44       58.04     17.43 o 
  12   9   0      289.92      286.06     27.54 o 
  13   9   0        7.23      -15.88     13.64 o 
   0  10   0     1136.72     1097.98     55.42 o 
   1  10   0        3.27       -4.17      8.18 o 
   2  10   0     2957.33     3020.86     50.76 o 
   3  10   0      168.37      149.24     13.16 o 
   4  10   0     4191.87     4050.78     62.14 o 
   5  10   0       96.01      127.44     13.09 o 
   6  10   0     2877.00     2739.50     48.35 o 
   7  10   0       18.18       19.99     11.05 o 
   8  10   0     2287.26     2382.30     45.31 o 
   9  10   0        0.29       -8.60     16.28 o 
  10  10   0      945.40      997.36     34.87 o 
  11  10   0       10.35        6.50     14.91 o 
  12  10   0      656.04      678.06     68.52 o 
   1  11   0      125.29      161.20     14.79 o 
   2  11   0      122.34      157.13     14.48 o 
   3  11   0      166.25      145.58     14.48 o 
   4  11   0      222.03      278.15     17.24 o 
   5  11   0        2.41       13.43      9.82 o 
   6  11   0      198.39      235.88     21.52 o 
   7  11   0        0.17       18.58     10.22 o 
   8  11   0       68.89       93.42     19.17 o 
   9  11   0       45.58       63.59     15.04 o 
  10  11   0        5.17       -3.28     12.14 o 
   0  12   0     3813.86     3782.81     88.98 o 
   1  12   0      317.22      374.59     20.35 o 
   2  12   0     1748.16     1706.86     39.48 o 
   3  12   0        0.20        3.34      9.55 o 
   4  12   0      455.14      500.39     28.04 o 
   5  12   0        8.11       28.06     10.90 o 
   6  12   0     1222.26     1337.37     35.78 o 
   7  12   0       79.43      149.30     29.67 o 
   8  12   0     1706.54     1740.19     52.98 o 
   1  13   0        0.06       26.73     11.01 o 
   2  13   0       15.68       43.14     16.58 o 
   3  13   0        0.21       17.52     11.01 o 
   4  13   0       20.83       39.06     14.83 o 
 -18   1   1       11.80       -6.61     10.98 o 
 -17   1   1      502.16      498.41     30.54 o 
 -16   1   1      207.52      236.48     17.59 o 
 -15   1   1     4825.67     4853.54    132.05 o 
 -14   1   1       14.59       14.05     10.41 o 
 -13   1   1     6359.65     6012.03     82.03 o 
 -12   1   1       73.12       80.08     11.05 o 
 -11   1   1     1404.99     1364.91     36.36 o 
 -10   1   1      380.89      342.67     19.17 o 
  -9   1   1     5877.72     5261.74     67.59 o 
  -8   1   1        5.61       20.44     10.85 o 
  -7   1   1    24215.68    23311.89    217.92 o 
  -6   1   1      116.11      144.50      6.15 o 
  -5   1   1    12971.97    12984.67    122.92 o 
  -4   1   1      445.75      486.46      8.94 o 
  -3   1   1    12560.78    11984.30    314.01 o 
  -2   1   1     1251.50     1132.36     13.10 o 
  -1   1   1    28693.26    32560.29    367.91 o 
   0   1   1     5913.44     6002.72     56.97 o 
   1   1   1    60267.00    58536.52   1056.93 o 
   2   1   1       54.93       62.77      2.35 o 
   3   1   1    80499.86    79373.98    656.61 o 
   4   1   1     5925.41     5649.70     55.70 o 
   5   1   1    36656.49    37217.08    309.14 o 
   6   1   1       47.31       23.36      3.33 o 
   7   1   1    14375.11    13398.96    128.92 o 
   8   1   1      502.54      485.53     11.50 o 
   9   1   1     2629.56     2628.35     40.06 o 
  10   1   1      328.49      341.09     15.14 o 
  11   1   1     4404.34     4301.39     61.15 o 
  12   1   1       86.45       97.53     11.78 o 
  13   1   1     7548.86     7632.78     98.48 o 
  14   1   1       39.42       53.80     16.40 o 
  15   1   1     1434.02     1513.75     50.61 o 
  16   1   1      200.34      193.92     16.20 o 
  17   1   1      132.50       39.15     24.91 o 
 -18   2   1        1.88      -14.87      9.91 o 
 -17   2   1        8.01       -3.99     10.06 o 
 -16   2   1       34.45       50.21     12.23 o 
 -15   2   1       21.54       18.00     10.66 o 
 -14   2   1      517.48      492.53     21.90 o 
 -13   2   1      189.01      185.84     15.05 o 
 -12   2   1      335.89      337.77     16.91 o 
 -11   2   1      317.06      346.59     16.00 o 
 -10   2   1     2441.50     2420.62     39.84 o 
  -9   2   1      578.14      605.94     14.40 o 
  -8   2   1      305.34      443.54     13.00 o 
  -7   2   1        1.68        9.54      4.18 o 
  -6   2   1     1955.31     1921.70     22.12 o 
  -5   2   1       55.43       45.89      4.59 o 
  -4   2   1     4180.93     4118.81     42.24 o 
  -3   2   1      150.47      103.01      5.41 o 
  -2   2   1     9708.70    11178.80     95.62 o 
  -1   2   1      615.26      739.37     10.25 o 
   0   2   1      152.13      132.31      3.74 o 
   1   2   1      147.36      202.80      4.34 o 
   2   2   1     1190.74     1374.39     23.37 o 
   3   2   1     1310.17     1006.21     43.16 o 
   4   2   1      389.14      467.19      9.28 o 
   5   2   1     1566.63     1518.49     18.16 o 
   6   2   1        1.96        3.88      3.55 o 
   7   2   1     1416.71     1533.32     21.63 o 
   8   2   1      677.88      564.41     14.25 o 
   9   2   1      290.93      298.04     14.53 o 
  10   2   1      266.20      226.39     12.60 o 
  11   2   1       66.98       45.29      9.08 o 
  12   2   1        5.49        2.79      8.50 o 
  13   2   1       15.69       13.50     10.76 o 
  14   2   1        0.08        4.90     10.47 o 
  15   2   1       27.15       21.97     10.31 o 
  16   2   1       30.73       36.43     16.19 o 
  17   2   1       19.39       -7.25     21.66 o 
 -17   3   1      584.61      613.89     26.31 o 
 -16   3   1        0.04      -14.85      9.90 o 
 -15   3   1     2528.86     2567.80     81.73 o 
 -14   3   1        2.78       -9.64      9.44 o 
 -13   3   1     3600.81     3434.04     55.72 o 
 -12   3   1      145.41      132.20     12.81 o 
 -11   3   1     2358.08     2229.92     39.41 o 
 -10   3   1       27.36       34.17      8.02 o 
  -9   3   1    11729.19    11551.63    115.96 o 
  -8   3   1     2341.97     2388.91     28.19 o 
  -7   3   1    26659.70    26230.16    242.00 o 
  -6   3   1        9.27       14.18      3.33 o 
  -5   3   1    17074.23    17096.48    160.61 o 
  -4   3   1     1923.93     2058.69     22.69 o 
  -3   3   1    28971.18    29749.38    272.07 o 
  -2   3   1      493.07      506.66      9.71 o 
  -1   3   1    15022.44    14493.09    134.93 o 
   0   3   1    13499.28    14760.53    136.92 o 
   1   3   1      431.27      584.27      8.77 o 
   2   3   1     5144.21     5279.44     48.51 o 
   3   3   1     8191.15     7889.60     70.42 o 
   4   3   1     4807.13     5041.94    116.91 o 
   5   3   1    30402.04    30669.01    312.76 o 
   6   3   1     4495.02     4988.76     48.69 o 
   7   3   1     9815.86     9912.51     89.87 o 
   8   3   1      303.00      260.13      9.76 o 
   9   3   1     5812.49     5674.40     63.28 o 
  10   3   1      384.25      413.80     16.53 o 
  11   3   1     5234.17     5082.68     69.74 o 
  12   3   1      332.46      363.95     18.07 o 
  13   3   1     4097.89     4117.78     73.30 o 
  14   3   1      102.88      123.40     14.17 o 
  15   3   1     1675.49     1695.05     38.76 o 
  16   3   1      200.96      180.27     21.57 o 
  17   3   1      564.36      512.08     39.00 o 
 -17   4   1        0.01      -17.24     11.50 o 
 -16   4   1      351.39      348.83     21.25 o 
 -15   4   1      236.61      231.21     18.09 o 
 -14   4   1      173.59      137.74     14.60 o 
 -13   4   1        6.90       -4.00      9.20 o 
 -12   4   1       70.51       58.00     11.15 o 
 -11   4   1       49.57       60.78      9.88 o 
 -10   4   1        1.43       10.77      7.86 o 
  -9   4   1        0.27       -3.73      4.57 o 
  -8   4   1      124.44      104.89      9.60 o 
  -7   4   1      255.40      195.04      8.13 o 
  -6   4   1      138.90      112.39     11.35 o 
  -5   4   1      639.49      658.34     12.06 o 
  -4   4   1        4.46        0.37      3.45 o 
  -3   4   1      109.48      131.03     10.68 o 
  -2   4   1      106.53      165.47      7.85 o 
  -1   4   1     1553.73     1616.46     21.37 o 
   0   4   1     3298.82     3301.58     36.72 o 
   1   4   1      880.18      852.98     12.43 o 
   2   4   1      258.28      282.97      7.13 o 
   3   4   1       76.41       79.76      4.70 o 
   4   4   1       11.05        5.02      4.96 o 
   5   4   1      153.23      145.65      8.93 o 
   6   4   1      428.68      420.68     15.85 o 
   7   4   1      150.35      130.77      7.76 o 
   8   4   1      682.28      708.50     16.75 o 
   9   4   1      142.15      113.59      8.94 o 
  10   4   1       75.89       75.56      9.97 o 
  11   4   1      116.35       84.94     10.87 o 
  12   4   1      408.55      415.94     19.32 o 
  13   4   1        0.10       -7.18      8.32 o 
  14   4   1      365.52      413.30     20.63 o 
  15   4   1      185.68      159.37     20.17 o 
  16   4   1      117.41      116.38     19.86 o 
  17   4   1        5.86      -21.92     14.62 o 
 -17   5   1      586.38      578.20     40.14 o 
 -16   5   1      232.32      186.92     21.97 o 
 -15   5   1     1014.97      897.62     33.88 o 
 -14   5   1      125.38      112.77     27.57 o 
 -13   5   1     2554.95     2620.09     54.92 o 
 -12   5   1      910.53      800.84     42.94 o 
 -11   5   1     4864.89     4699.52     77.33 o 
 -10   5   1       14.03        3.38      9.00 o 
  -9   5   1     6704.05     6609.87     73.60 o 
  -8   5   1     1312.59     1205.61     21.93 o 
  -7   5   1    12804.48    12494.83    112.89 o 
  -6   5   1        0.21       -2.53      3.95 o 
  -5   5   1     9326.88     9244.49     84.83 o 
  -4   5   1     4678.50     4619.23     46.11 o 
  -3   5   1    16809.15    17436.78    165.02 o 
  -2   5   1        0.87       11.67      3.74 o 
  -1   5   1    16876.36    16990.59    178.77 o 
   0   5   1     3148.48     3299.02     38.41 o 
   1   5   1     3455.33     3278.02     34.15 o 
   2   5   1     1196.33     1173.13     19.43 o 
   3   5   1    18449.10    18322.00    158.16 o 
   4   5   1      457.85      405.95     10.10 o 
   5   5   1     9720.27     9674.69     88.94 o 
   6   5   1     1560.54     1559.44     24.23 o 
   7   5   1     5750.28     5741.08     63.91 o 
   8   5   1        0.79       -0.86      4.58 o 
   9   5   1     8291.07     8164.92     97.81 o 
  10   5   1     1225.68     1247.66     33.09 o 
  11   5   1     5776.68     5680.19     76.64 o 
  12   5   1       10.13        1.10      9.37 o 
  13   5   1     2309.81     2233.02     43.15 o 
  14   5   1       17.94       11.38     12.16 o 
  15   5   1     1537.13     1733.10     58.81 o 
  16   5   1       57.18       51.77     21.62 o 
 -16   6   1      207.73      260.51     23.31 o 
 -15   6   1       11.49        3.76     12.90 o 
 -14   6   1        2.91        4.06     12.57 o 
 -13   6   1        2.77      -13.02     10.25 o 
 -12   6   1       13.84        6.21     10.95 o 
 -11   6   1       14.43       -3.58     11.90 o 
 -10   6   1      153.50      145.71     12.98 o 
  -9   6   1      209.05      228.19     16.29 o 
  -8   6   1        5.25        4.23     13.08 o 
  -7   6   1      150.98      168.09      9.82 o 
  -6   6   1       39.22       11.48      6.23 o 
  -5   6   1       67.25       85.64      7.53 o 
  -4   6   1      328.38      333.34     11.88 o 
  -3   6   1       64.85       97.35      6.81 o 
  -2   6   1      182.13      187.89     10.82 o 
  -1   6   1      414.60      424.89     11.87 o 
   0   6   1      123.57      135.33     12.93 o 
   1   6   1       78.54       86.42      5.91 o 
   2   6   1     1832.97     1784.01     24.94 o 
   3   6   1       12.73       46.06      5.41 o 
   4   6   1       54.63       59.28      6.25 o 
   5   6   1      811.45      783.23     16.72 o 
   6   6   1       13.90        2.79      5.05 o 
   7   6   1       61.01       55.75      6.95 o 
   8   6   1        0.69       -5.15      6.11 o 
   9   6   1      209.24      226.36     16.78 o 
  10   6   1       71.30       66.07     11.18 o 
  11   6   1        9.17       -3.77     10.25 o 
  12   6   1       53.13       37.24     12.37 o 
  13   6   1       29.99       15.48     11.67 o 
  14   6   1       32.91        2.18     16.40 o 
  15   6   1       59.06       12.99     18.88 o 
  16   6   1        1.25       -5.47     19.35 o 
 -15   7   1      770.76      770.40     34.04 o 
 -14   7   1      147.27      112.65     18.05 o 
 -13   7   1     3106.97     2918.97     61.18 o 
 -12   7   1      534.42      546.92     32.68 o 
 -11   7   1     5141.49     4805.41     81.76 o 
 -10   7   1      668.36      604.41     25.43 o 
  -9   7   1     1404.66     1483.90     36.07 o 
  -8   7   1      301.11      333.58     14.04 o 
  -7   7   1     1260.53     1223.44     24.08 o 
  -6   7   1      378.26      368.93     14.04 o 
  -5   7   1    10388.65     9879.41    102.54 o 
  -4   7   1     2066.94     2018.93     30.80 o 
  -3   7   1    17192.39    17131.79    166.14 o 
  -2   7   1      720.88      761.55     18.16 o 
  -1   7   1    14405.41    14511.64    142.17 o 
   0   7   1      803.70      830.66     17.36 o 
   1   7   1    14008.68    13990.76    124.86 o 
   2   7   1       63.15       83.07      7.41 o 
   3   7   1     7508.48     7536.94     87.65 o 
   4   7   1      410.63      381.47     13.48 o 
   5   7   1     8154.28     8094.61     86.67 o 
   6   7   1      563.10      520.65     16.16 o 
   7   7   1     2983.41     2936.66     41.24 o 
   8   7   1      188.26      185.73     11.63 o 
   9   7   1     1323.89     1338.30     30.61 o 
  10   7   1      289.08      238.74     19.22 o 
  11   7   1     1197.02     1206.41     39.73 o 
  12   7   1       57.44       42.80     13.90 o 
  13   7   1     1181.55     1136.13     36.69 o 
  14   7   1      229.06      258.16     28.39 o 
  15   7   1     1147.02     1199.53     51.65 o 
 -14   8   1       32.36        9.25     13.57 o 
 -13   8   1        1.60      -13.82     13.73 o 
 -12   8   1        0.53       -6.61     11.94 o 
 -11   8   1        5.35      -15.37     10.25 o 
 -10   8   1      236.64      245.05     16.60 o 
  -9   8   1       24.76       14.88     11.28 o 
  -8   8   1       37.02       18.82      8.80 o 
  -7   8   1       27.60       17.94      7.90 o 
  -6   8   1      172.14      160.57     10.93 o 
  -5   8   1       40.24       44.33      7.66 o 
  -4   8   1        0.34       -9.03      6.02 o 
  -3   8   1     1191.43     1208.70     27.15 o 
  -2   8   1      220.95      203.53     12.98 o 
  -1   8   1       50.04       45.62      8.18 o 
   0   8   1        2.88       -9.99      6.66 o 
   1   8   1     2913.93     2694.39     43.24 o 
   2   8   1     1575.39     1485.31     30.40 o 
   3   8   1      357.99      341.90     15.50 o 
   4   8   1        6.55        0.84      7.30 o 
   5   8   1      712.97      695.21     18.63 o 
   6   8   1       83.67      105.46     10.15 o 
   7   8   1     1118.93     1063.69     23.92 o 
   8   8   1      131.46      124.84     11.58 o 
   9   8   1      198.69      218.13     15.50 o 
  10   8   1      214.69      199.95     15.75 o 
  11   8   1      433.21      399.88     24.26 o 
  12   8   1      282.53      321.20     23.04 o 
  13   8   1        3.58      -24.18     26.20 o 
  14   8   1       11.45        1.04     18.27 o 
 -13   9   1      403.02      431.65     28.12 o 
 -12   9   1       30.82       25.04     13.90 o 
 -11   9   1     1089.82     1044.00     35.67 o 
 -10   9   1       69.39       64.48     16.58 o 
  -9   9   1     2661.80     2686.03     55.43 o 
  -8   9   1       88.31       91.41     12.77 o 
  -7   9   1     3510.80     3461.69     55.15 o 
  -6   9   1       11.86       21.98      8.98 o 
  -5   9   1     2406.99     2413.84     45.08 o 
  -4   9   1      168.03      183.46     13.57 o 
  -3   9   1     5640.95     5409.84     74.00 o 
  -2   9   1       88.76       71.18     10.54 o 
  -1   9   1     5769.44     5551.01     74.98 o 
   0   9   1        3.56       -0.79      6.97 o 
   1   9   1     1314.41     1277.38     28.88 o 
   2   9   1       61.51       38.89     11.63 o 
   3   9   1     4942.06     4701.60     66.44 o 
   4   9   1      357.50      345.30     16.69 o 
   5   9   1     5866.48     5614.92     76.53 o 
   6   9   1      107.33      102.87     12.44 o 
   7   9   1     4827.96     4898.30     69.74 o 
   8   9   1      222.61      209.06     15.50 o 
   9   9   1     3867.51     3752.69     70.39 o 
  10   9   1      168.07      180.34     26.36 o 
  11   9   1     1745.36     1644.24     53.42 o 
  12   9   1        7.49       24.18     26.20 o 
  13   9   1      728.20      783.92     60.46 o 
 -12  10   1        0.15      -15.83     16.12 o 
 -11  10   1        4.97       -1.06     20.15 o 
 -10  10   1       21.78       22.55     13.04 o 
  -9  10   1       83.32       86.55     15.39 o 
  -8  10   1        0.83       24.49     10.40 o 
  -7  10   1      427.85      445.98     20.11 o 
  -6  10   1      218.07      200.07     15.01 o 
  -5  10   1      102.84       72.36     11.42 o 
  -4  10   1      316.30      330.84     17.52 o 
  -3  10   1      357.68      350.50     17.83 o 
  -2  10   1      443.05      392.02     18.84 o 
  -1  10   1        1.31       -3.24      7.97 o 
   0  10   1      538.28      488.34     22.11 o 
   1  10   1      949.26      999.17     27.15 o 
   2  10   1       61.93       61.89     11.24 o 
   3  10   1        0.17      -10.45      6.97 o 
   4  10   1      408.77      360.37     18.54 o 
   5  10   1      554.49      545.59     21.25 o 
   6  10   1      599.04      658.15     23.60 o 
   7  10   1        0.11        4.15     13.41 o 
   8  10   1       16.38       39.88     10.74 o 
   9  10   1       56.73       52.89     13.90 o 
  10  10   1        1.73        2.71     12.57 o 
  11  10   1      129.82      123.81     21.23 o 
 -10  11   1       75.35       76.12     16.21 o 
  -9  11   1     1268.55     1341.59     55.23 o 
  -8  11   1       30.58       24.27     15.65 o 
  -7  11   1     2370.12     2412.73     52.22 o 
  -6  11   1       40.76       68.29     11.81 o 
  -5  11   1     2092.57     1929.30     41.03 o 
  -4  11   1       51.98       60.99     11.75 o 
  -3  11   1     1324.57     1356.99     33.65 o 
  -2  11   1      136.16      124.70     13.27 o 
  -1  11   1     3441.26     3428.63     57.14 o 
   0  11   1      364.96      325.86     18.72 o 
   1  11   1     3346.99     3241.64     55.31 o 
   2  11   1        3.60        4.58      8.72 o 
   3  11   1      707.03      682.22     24.39 o 
   4  11   1       20.36       11.14     14.54 o 
   5  11   1     1931.81     2088.02     43.01 o 
   6  11   1      137.32      132.81     13.84 o 
   7  11   1     1560.94     1592.08     37.49 o 
   8  11   1       10.59        6.58     12.14 o 
   9  11   1      629.48      592.67     28.59 o 
  10  11   1        2.60        7.32     13.18 o 
  -8  12   1        8.56       27.14     17.32 o 
  -7  12   1       24.06       65.14     20.36 o 
  -6  12   1       37.84       76.85     13.96 o 
  -5  12   1        3.33        6.10      9.93 o 
  -4  12   1       35.17       55.73     11.67 o 
  -3  12   1       12.22       -0.11      9.79 o 
  -2  12   1       37.35       21.63     10.80 o 
  -1  12   1        0.08        1.83      9.37 o 
   0  12   1      106.53       90.34     13.33 o 
   1  12   1       18.05       24.53     10.85 o 
   2  12   1        4.00        9.48      9.70 o 
   3  12   1       24.29       18.44     10.14 o 
   4  12   1        0.93       -2.05      9.37 o 
   5  12   1      121.45      132.71     14.48 o 
   6  12   1        0.19       42.26     11.19 o 
   7  12   1        0.57       25.59     18.62 o 
  -4  13   1        2.92       15.50     10.85 o 
  -3  13   1      732.00      692.81     26.55 o 
  -2  13   1        6.66       34.54     12.88 o 
  -1  13   1     1570.93     1783.57     41.95 o 
   0  13   1      142.04      148.71     15.81 o 
   1  13   1     1260.99     1337.21     35.95 o 
   2  13   1        6.22       25.50     11.01 o 
   3  13   1     1245.00     1260.53     35.22 o 
   4  13   1       13.59       43.88     11.66 o 
 -18   0   2      635.23      497.67     34.28 o 
 -17   0   2        7.91       16.73     15.26 o 
 -16   0   2     5561.60     5536.36    169.28 o 
 -15   0   2       11.15       12.92     14.91 o 
 -14   0   2     6663.27     6619.63    138.04 o 
 -13   0   2       28.94       -9.36     21.16 o 
 -12   0   2     1752.84     1584.58     46.77 o 
 -11   0   2      232.00      287.45     22.05 o 
 -10   0   2     4416.24     4228.61     83.13 o 
  -9   0   2        2.26      -10.26      7.74 o 
  -8   0   2    20626.11    20172.41    351.65 o 
  -7   0   2       25.74       60.13      9.18 o 
  -6   0   2     1181.71      946.87     26.33 o 
  -5   0   2      162.89      213.52     20.15 o 
  -4   0   2      167.14      222.52     14.52 o 
  -3   0   2    21644.86    21283.56    253.02 o 
  -2   0   2    14574.37    15455.42    184.42 o 
  -1   0   2     6904.75     7373.90    111.80 o 
   0   0   2    23902.74    24381.72    463.05 o 
   1   0   2      762.42      829.85     15.58 o 
   2   0   2    40315.58    40350.56    681.14 o 
   3   0   2    16287.61    16307.89    194.09 o 
   4   0   2    34844.89    35178.21    412.98 o 
   5   0   2      297.10      278.70      9.95 o 
   6   0   2    33063.80    33097.60    390.82 o 
   7   0   2       54.10       31.84      4.76 o 
   8   0   2     3518.87     3469.58     51.05 o 
   9   0   2      104.36      149.83     14.04 o 
  10   0   2     1673.34     1711.97     79.60 o 
  11   0   2      275.55      254.17     20.81 o 
  12   0   2     7021.79     6944.56    135.02 o 
  13   0   2      111.80      117.87     18.27 o 
  14   0   2     2967.03     3051.85    123.94 o 
  15   0   2       85.18       96.27     28.21 o 
  16   0   2      634.03      596.50     58.44 o 
  17   0   2       69.26       38.29     34.26 o 
 -18   1   2        2.97      -13.20     10.13 o 
 -17   1   2       48.39       88.12     18.91 o 
 -16   1   2       19.15       22.35     20.38 o 
 -15   1   2        2.27       19.24     23.53 o 
 -14   1   2       36.41       46.95     11.72 o 
 -13   1   2      209.99      170.47     15.76 o 
 -12   1   2       43.38       83.30     10.59 o 
 -11   1   2      165.47      207.99     16.87 o 
 -10   1   2      231.83      270.79     14.18 o 
  -9   1   2     2486.90     2514.46     39.84 o 
  -8   1   2      591.16      734.95     18.54 o 
  -7   1   2      261.15      253.30     24.72 o 
  -6   1   2      113.23      128.11      7.85 o 
  -5   1   2     2583.89     2642.68     30.10 o 
  -4   1   2    15270.73    15122.09    128.61 o 
  -3   1   2      192.30      289.79      6.02 o 
  -2   1   2      208.69      244.28      4.81 o 
  -1   1   2      229.83      296.99      4.51 o 
   0   1   2      257.77      177.96      4.21 o 
   1   1   2     1548.08     1599.61     17.44 o 
   2   1   2      206.61      383.04      7.38 o 
   3   1   2    37115.14    37237.12    433.69 o 
   4   1   2     2068.65     2181.93     25.03 o 
   5   1   2      696.77      780.79     11.64 o 
   6   1   2       98.62      118.04      5.08 o 
   7   1   2      446.10      434.02      9.51 o 
   8   1   2      701.23      838.12     13.56 o 
   9   1   2       68.66       69.66      6.00 o 
  10   1   2       58.72       82.23      9.55 o 
  11   1   2        6.42        9.29     10.47 o 
  12   1   2        4.59       -3.67      7.27 o 
  13   1   2      127.33      217.81     20.36 o 
  14   1   2       83.59       61.74     11.00 o 
  15   1   2      100.57       80.22     15.89 o 
  16   1   2        4.53      -40.46     28.21 o 
  17   1   2        0.57      -30.94     20.63 o 
 -18   2   2      580.08      575.15     26.18 o 
 -17   2   2       33.59       19.56     11.50 o 
 -16   2   2     1251.22     1370.87     42.76 o 
 -15   2   2      196.42      250.74     17.24 o 
 -14   2   2     3004.26     3289.40     68.65 o 
 -13   2   2      253.53      177.05     14.17 o 
 -12   2   2     1819.49     1713.86     34.58 o 
 -11   2   2        4.70        6.07      7.30 o 
 -10   2   2    12220.29    11391.09    131.47 o 
  -9   2   2       76.12       60.10      6.35 o 
  -8   2   2    31414.96    30983.98    287.48 o 
  -7   2   2     1758.82     1975.13     26.33 o 
  -6   2   2     6211.65     6115.47     62.72 o 
  -5   2   2       13.33       18.33      6.87 o 
  -4   2   2    18668.87    18932.86    159.85 o 
  -3   2   2      877.01      847.97     11.20 o 
  -2   2   2   188387.19   191815.33   2414.54 o 
  -1   2   2     1710.09     1658.96     19.24 o 
   0   2   2    26235.87    27137.80    246.50 o 
   1   2   2     2320.64     2554.77     27.19 o 
   2   2   2     8896.82     9803.34     94.42 o 
   3   2   2     2038.18     2353.44     26.41 o 
   4   2   2    39907.89    37986.33    345.64 o 
   5   2   2      432.31      377.43      8.53 o 
   6   2   2    42168.76    42404.39    352.55 o 
   7   2   2     1196.17     1258.41     17.52 o 
   8   2   2     9183.79     9312.62     84.96 o 
   9   2   2      618.55      603.27     14.91 o 
  10   2   2     3946.16     3847.68     54.76 o 
  11   2   2      928.47      873.92     23.77 o 
  12   2   2     7349.48     7179.78     92.70 o 
  13   2   2       81.70       55.74     11.17 o 
  14   2   2     2859.65     2970.13     51.42 o 
  15   2   2      114.00       92.20     20.07 o 
  16   2   2      270.41      373.14     25.15 o 
  17   2   2        0.68      -30.94     20.63 o 
 -17   3   2       16.91       19.69     12.08 o 
 -16   3   2        0.63       -5.89     15.13 o 
 -15   3   2       34.29       30.03     11.60 o 
 -14   3   2       68.01       42.08     11.91 o 
 -13   3   2       15.87       24.42     10.27 o 
 -12   3   2        3.08      -10.51      7.01 o 
 -11   3   2       18.67       30.43      8.65 o 
 -10   3   2      899.67      893.71     23.23 o 
  -9   3   2      191.80      217.19     12.54 o 
  -8   3   2       64.37       49.26      5.36 o 
  -7   3   2     1159.85     1217.22     21.75 o 
  -6   3   2      871.70      765.86     13.03 o 
  -5   3   2     5781.57     5849.61     55.06 o 
  -4   3   2       36.55       39.10      3.63 o 
  -3   3   2    24293.25    25990.80    218.10 o 
  -2   3   2     5859.98     5647.85     56.73 o 
  -1   3   2      205.30      218.42      6.75 o 
   0   3   2     5983.68     5565.75     55.84 o 
   1   3   2     7289.40     8040.05     70.98 o 
   2   3   2      256.34      337.39      8.39 o 
   3   3   2      552.58      623.59     11.58 o 
   4   3   2      866.52      869.59     15.97 o 
   5   3   2      398.14      395.74     10.44 o 
   6   3   2      672.68      624.26     13.75 o 
   7   3   2     7830.76     8001.94     74.65 o 
   8   3   2      392.30      427.53     13.22 o 
   9   3   2      149.10      154.83     10.31 o 
  10   3   2        0.84       -8.43      5.92 o 
  11   3   2      670.63      790.02     22.75 o 
  12   3   2       94.00      103.78     12.54 o 
  13   3   2      119.20       76.03     12.20 o 
  14   3   2        0.20        0.97     13.07 o 
  15   3   2       77.75       95.19     17.48 o 
  16   3   2       16.64        6.62     14.66 o 
  17   3   2       86.97       14.11     24.22 o 
 -17   4   2        2.15       -5.50     13.37 o 
 -16   4   2     1543.34     1567.69     39.38 o 
 -15   4   2        9.56        5.69     10.63 o 
 -14   4   2     1262.00     1192.15     31.73 o 
 -13   4   2        7.12       -6.29      8.92 o 
 -12   4   2     1929.02     2006.83     46.74 o 
 -11   4   2       16.05        9.95      7.67 o 
 -10   4   2     5214.01     4970.61     77.33 o 
  -9   4   2       62.69       48.16      9.83 o 
  -8   4   2    13087.69    12411.60    111.86 o 
  -7   4   2     2382.52     2381.30     28.60 o 
  -6   4   2    14407.50    14276.98    148.65 o 
  -5   4   2      248.64      252.67      8.82 o 
  -4   4   2    18066.52    18352.87    157.18 o 
  -3   4   2      449.16      579.46     12.05 o 
  -2   4   2    15024.95    15832.47    148.62 o 
  -1   4   2      931.16     1113.14     17.07 o 
   0   4   2    10259.06    10544.97    101.79 o 
   1   4   2      107.04      150.26      6.11 o 
   2   4   2    10468.04    10329.63     91.28 o 
   3   4   2     3989.69     3859.46     38.91 o 
   4   4   2     6813.73     6763.91     63.43 o 
   5   4   2      790.66      775.39     30.57 o 
   6   4   2    17958.07    18271.26    175.26 o 
   7   4   2      649.84      756.55     15.96 o 
   8   4   2     6913.30     6928.43     67.69 o 
   9   4   2      456.33      452.91     14.74 o 
  10   4   2     2182.98     2154.13     37.49 o 
  11   4   2       10.24        5.53      7.82 o 
  12   4   2     4064.55     4064.92     61.14 o 
  13   4   2      249.05      270.70     16.75 o 
  14   4   2     3155.75     2997.02     94.14 o 
  15   4   2      105.52      127.70     19.22 o 
  16   4   2     1019.16      906.37     36.90 o 
 -17   5   2        6.94       -0.48     13.96 o 
 -16   5   2      103.83      134.15     19.16 o 
 -15   5   2       12.22        2.67     11.97 o 
 -14   5   2      217.90      194.14     18.88 o 
 -13   5   2       24.58       38.16     12.69 o 
 -12   5   2        1.02      -10.02      9.57 o 
 -11   5   2      356.96      409.34     18.89 o 
 -10   5   2      643.87      692.91     20.67 o 
  -9   5   2     1088.08     1126.30     22.52 o 
  -8   5   2       20.66       19.88      5.03 o 
  -7   5   2     1032.25     1089.42     18.44 o 
  -6   5   2      642.71      733.71     14.25 o 
  -5   5   2     2835.73     2873.22     32.34 o 
  -4   5   2      240.09      196.06     10.00 o 
  -3   5   2     1096.13     1150.01     24.11 o 
  -2   5   2     1034.89     1202.51     19.56 o 
  -1   5   2      275.20      263.61      9.12 o 
   0   5   2      247.50      266.32      8.94 o 
   1   5   2     2681.18     2711.97     34.55 o 
   2   5   2     1648.25     1836.78     23.43 o 
   3   5   2      243.26      206.36      8.14 o 
   4   5   2      230.76      221.13      8.31 o 
   5   5   2      614.95      702.29     14.04 o 
   6   5   2       51.07       35.22      6.91 o 
   7   5   2       42.54       18.52      5.45 o 
   8   5   2       90.11      104.43      9.72 o 
   9   5   2      622.72      596.45     19.64 o 
  10   5   2      283.53      315.33     16.39 o 
  11   5   2      263.05      234.42     17.48 o 
  12   5   2      204.02      224.95     15.89 o 
  13   5   2       49.15       63.56     15.39 o 
  14   5   2       92.63       91.96     16.93 o 
  15   5   2       15.19       -3.14     24.18 o 
  16   5   2       15.15        1.60     25.19 o 
 -16   6   2     1612.32     1689.46     49.19 o 
 -15   6   2      323.06      397.40     26.04 o 
 -14   6   2     1773.11     1818.53     47.45 o 
 -13   6   2        3.16       -3.81     11.17 o 
 -12   6   2     2198.60     1977.87     46.78 o 
 -11   6   2      440.54      449.39     28.07 o 
 -10   6   2     6703.39     6787.00    113.15 o 
  -9   6   2        0.41        4.45      8.53 o 
  -8   6   2     8146.35     8175.15     87.50 o 
  -7   6   2      839.41      861.78     19.07 o 
  -6   6   2     4878.86     4621.51     54.60 o 
  -5   6   2     1880.67     1880.65     28.47 o 
  -4   6   2     4891.93     4411.48     51.18 o 
  -3   6   2      330.67      324.96     12.32 o 
  -2   6   2    13948.09    14000.80    136.22 o 
  -1   6   2      818.16      747.06     15.94 o 
   0   6   2    33329.53    34590.94    318.19 o 
   1   6   2     7255.71     7322.79     69.15 o 
   2   6   2    25771.14    25910.56    221.09 o 
   3   6   2      165.51      178.07     10.66 o 
   4   6   2     5808.10     5521.14     55.60 o 
   5   6   2     6374.75     6208.91     62.20 o 
   6   6   2     1446.95     1285.79     20.84 o 
   7   6   2       21.91        4.24      6.01 o 
   8   6   2     6100.03     6278.26     71.29 o 
   9   6   2      919.48      928.44     24.29 o 
  10   6   2     4219.82     4179.66     70.80 o 
  11   6   2      236.17      228.88     18.05 o 
  12   6   2     1438.56     1461.23     82.62 o 
  13   6   2      106.86      110.05     21.23 o 
  14   6   2      762.73      787.44     41.03 o 
  15   6   2        0.04        5.97     18.27 o 
 -15   7   2       18.69      -14.60     12.57 o 
 -14   7   2      124.14      103.43     17.14 o 
 -13   7   2      146.24      173.28     18.84 o 
 -12   7   2        0.14       -6.45     13.41 o 
 -11   7   2       48.85       40.85     13.64 o 
 -10   7   2      106.31       73.59     10.51 o 
  -9   7   2       21.22       11.24      8.59 o 
  -8   7   2       32.44       26.49      7.29 o 
  -7   7   2       24.22        7.17      7.00 o 
  -6   7   2      279.60      258.45     12.23 o 
  -5   7   2      135.18      156.89     10.43 o 
  -4   7   2      313.44      277.45     12.05 o 
  -3   7   2       31.34       13.13     10.76 o 
  -2   7   2        0.57       -7.33      4.88 o 
  -1   7   2     1390.19     1505.73     27.00 o 
   0   7   2       59.54       34.56      8.35 o 
   1   7   2      970.30     1058.88     28.91 o 
   2   7   2       14.39       18.94      5.31 o 
   3   7   2      314.12      317.49     13.15 o 
   4   7   2      282.23      275.63     12.67 o 
   5   7   2      621.18      707.90     20.32 o 
   6   7   2       86.93       86.36     11.63 o 
   7   7   2      206.47      248.71     14.48 o 
   8   7   2       42.18       39.28      8.25 o 
   9   7   2       89.86       55.62     11.06 o 
  10   7   2      110.98      128.39     13.46 o 
  11   7   2        0.18       -8.73     10.03 o 
  12   7   2       74.54       10.08     18.52 o 
  13   7   2       39.61       52.17     18.88 o 
  14   7   2      228.83      228.00     27.54 o 
  15   7   2       27.88      -16.79     21.16 o 
 -14   8   2      570.65      535.11     28.95 o 
 -13   8   2       57.44       73.99     19.35 o 
 -12   8   2      602.91      612.74     28.59 o 
 -11   8   2       19.46       28.21     17.10 o 
 -10   8   2     2991.02     3040.53     51.85 o 
  -9   8   2        0.97        2.93      9.20 o 
  -8   8   2     3847.12     3681.94     50.09 o 
  -7   8   2      124.70      132.53     10.93 o 
  -6   8   2     2773.57     2495.70     37.84 o 
  -5   8   2      171.94      154.85     10.57 o 
  -4   8   2     3745.73     3731.74     48.41 o 
  -3   8   2        0.25       -0.67      5.83 o 
  -2   8   2     4175.65     4055.52     57.60 o 
  -1   8   2        0.11        2.70      6.78 o 
   0   8   2     8109.57     7717.12     94.61 o 
   1   8   2     1285.73     1321.79     28.34 o 
   2   8   2    13120.96    12724.05    144.26 o 
   3   8   2      704.87      669.39     22.49 o 
   4   8   2     5075.32     5200.07     69.71 o 
   5   8   2      154.69      184.30     13.38 o 
   6   8   2     4595.15     4653.41     57.98 o 
   7   8   2       14.58       12.73     10.82 o 
   8   8   2     5354.30     5198.18     64.31 o 
   9   8   2      346.47      376.04     19.02 o 
  10   8   2     2058.13     2136.68     41.99 o 
  11   8   2        2.01       -4.11     11.24 o 
  12   8   2     1301.31     1298.72     71.54 o 
  13   8   2       30.10       44.33     32.24 o 
  14   8   2     1041.25     1036.62     47.59 o 
 -13   9   2       19.67        4.45     41.31 o 
 -12   9   2        8.69        8.10     13.78 o 
 -11   9   2       91.21       67.79     14.83 o 
 -10   9   2      402.48      398.88     22.11 o 
  -9   9   2      191.86      181.28     17.74 o 
  -8   9   2       65.98       90.97     12.32 o 
  -7   9   2       49.45       46.71     11.05 o 
  -6   9   2      666.90      666.15     22.41 o 
  -5   9   2      131.14      103.44     11.92 o 
  -4   9   2      299.45      273.69     15.30 o 
  -3   9   2        0.98       -5.36      7.85 o 
  -2   9   2      971.15      961.82     25.40 o 
  -1   9   2       12.57       15.05      8.02 o 
   0   9   2      211.33      206.94     13.53 o 
   1   9   2      154.33      136.24     11.78 o 
   2   9   2      169.47      143.53     12.44 o 
   3   9   2      789.13      802.48     30.54 o 
   4   9   2        2.68       -3.90      7.67 o 
   5   9   2       39.66       23.53      9.51 o 
   6   9   2      372.07      393.22     18.62 o 
   7   9   2      249.98      290.01     16.95 o 
   8   9   2       39.45       39.76     11.19 o 
   9   9   2       49.58       53.73     19.16 o 
  10   9   2      144.51      180.23     18.38 o 
  11   9   2       10.71        2.02     24.18 o 
  12   9   2        3.89       26.20     28.21 o 
  13   9   2        3.57      -32.24     26.20 o 
 -12  10   2      487.84      450.24     33.28 o 
 -11  10   2        0.16       -9.40     14.11 o 
 -10  10   2     1938.04     1924.76     48.47 o 
  -9  10   2      138.21      156.13     17.37 o 
  -8  10   2     2581.42     2498.50     46.83 o 
  -7  10   2        5.95       11.97      9.43 o 
  -6  10   2     1262.87     1296.85     31.68 o 
  -5  10   2        0.10        0.78      8.59 o 
  -4  10   2     3991.69     3880.22     60.42 o 
  -3  10   2       30.98       35.54     10.17 o 
  -2  10   2     6470.81     6395.57     86.07 o 
  -1  10   2        0.15      -11.95      7.97 o 
   0  10   2     2897.82     3019.73     50.82 o 
   1  10   2      158.11      171.14     14.24 o 
   2  10   2     1379.69     1301.93     31.11 o 
   3  10   2       68.32       58.22     10.54 o 
   4  10   2     2863.22     2945.04     50.58 o 
   5  10   2        0.12        9.00      9.28 o 
   6  10   2     3729.26     3630.92     58.91 o 
   7  10   2      249.07      283.31     31.41 o 
   8  10   2     1982.84     1908.14     46.86 o 
   9  10   2      167.41      170.67     18.84 o 
  10  10   2      931.47      950.95     43.44 o 
  11  10   2        0.12      -16.12     22.17 o 
 -10  11   2      185.77      161.01     18.98 o 
  -9  11   2       56.92      102.90     15.79 o 
  -8  11   2       50.25       52.39     22.80 o 
  -7  11   2       10.41       25.19     10.54 o 
  -6  11   2      188.61      154.86     16.00 o 
  -5  11   2        2.33       10.39     15.42 o 
  -4  11   2        0.62        6.37      9.02 o 
  -3  11   2        0.29        9.70      9.13 o 
  -2  11   2       89.93       66.73     12.03 o 
  -1  11   2       77.61       72.47     12.21 o 
   0  11   2        3.64       15.18      9.61 o 
   1  11   2       44.50       57.42     11.67 o 
   2  11   2       25.30       24.31     10.40 o 
   3  11   2      320.67      314.85     18.33 o 
   4  11   2        0.10        0.72      9.81 o 
   5  11   2        6.74       45.53     12.80 o 
   6  11   2       10.52        6.95     11.34 o 
   7  11   2        0.01       15.88     10.40 o 
   8  11   2       65.60       43.66     13.78 o 
   9  11   2      181.34      202.75     27.07 o 
  -8  12   2     2156.59     2280.51     55.06 o 
  -7  12   2      255.22      313.48     41.59 o 
  -6  12   2     1629.09     1621.07     38.51 o 
  -5  12   2        0.60        9.90      9.97 o 
  -4  12   2     1197.59     1243.04     39.56 o 
  -3  12   2        4.27       11.44     10.17 o 
  -2  12   2     1657.33     1725.42     39.48 o 
  -1  12   2      130.63      143.07     15.71 o 
   0  12   2     1746.36     1775.70     39.93 o 
   1  12   2       60.39       64.84     13.96 o 
   2  12   2     1410.43     1409.05     35.49 o 
   3  12   2        3.31        1.60     10.09 o 
   4  12   2     1120.98     1107.69     31.84 o 
   5  12   2       14.29       36.81     19.78 o 
   6  12   2      947.16     1082.58     31.89 o 
   7  12   2        6.76       14.89     10.74 o 
  -4  13   2       37.59       50.07     12.36 o 
  -3  13   2        0.47       12.05     11.63 o 
  -2  13   2        0.03       27.42     16.00 o 
  -1  13   2       33.68       66.11     12.98 o 
   0  13   2       74.18      114.45     14.58 o 
   1  13   2       11.56       41.69     11.75 o 
   2  13   2        1.85       20.69     10.80 o 
   3  13   2       11.85       29.76     11.75 o 
 -18   1   3       34.19       17.64     12.70 o 
 -17   1   3     1515.96     1568.49     40.43 o 
 -16   1   3       39.44       31.64     11.86 o 
 -15   1   3     3674.26     3522.95     62.83 o 
 -14   1   3       76.51       78.71     14.29 o 
 -13   1   3     1924.46     1816.24     37.30 o 
 -12   1   3        4.32        8.20      8.02 o 
 -11   1   3     8957.59     8549.58    104.60 o 
 -10   1   3       55.47       83.00      9.89 o 
  -9   1   3    25225.04    24157.36    257.34 o 
  -8   1   3      856.12      990.63     17.14 o 
  -7   1   3     3107.31     2812.37     33.84 o 
  -6   1   3       56.28       37.50      5.29 o 
  -5   1   3     1464.85     1396.81     16.54 o 
  -4   1   3     7717.48     7976.65     70.37 o 
  -3   1   3    35960.45    36019.22    324.91 o 
  -2   1   3     1684.45     1889.03     20.86 o 
  -1   1   3    60584.98    62502.39    618.24 o 
   0   1   3      561.22      661.88      8.82 o 
   1   1   3    11558.22    11832.62    111.89 o 
   2   1   3      632.66      738.00      9.47 o 
   3   1   3     4721.98     4815.98     71.95 o 
   4   1   3     5966.53     5513.77    160.36 o 
   5   1   3    35606.57    35444.58    294.84 o 
   6   1   3      103.77      103.38      5.13 o 
   7   1   3    11163.03    11077.65     98.14 o 
   8   1   3      241.59      226.70      7.78 o 
   9   1   3     2084.23     2102.34     30.57 o 
  10   1   3       26.60       12.35      7.93 o 
  11   1   3     8840.62     8855.87    107.30 o 
  12   1   3        1.44       -0.57      8.00 o 
  13   1   3     4111.01     4041.80     61.35 o 
  14   1   3        2.46        7.31     11.22 o 
  15   1   3      436.20      377.68     33.46 o 
  16   1   3        0.78      -29.92     19.95 o 
  17   1   3     1319.47     1553.10     63.40 o 
 -18   2   3      221.07      232.01     19.36 o 
 -17   2   3       90.13       79.01     17.16 o 
 -16   2   3       41.88       47.44     14.54 o 
 -15   2   3       58.33       53.00     12.29 o 
 -14   2   3     1059.84     1067.53     29.69 o 
 -13   2   3     1080.83      942.23     26.92 o 
 -12   2   3       82.28       86.24     11.01 o 
 -11   2   3       64.95       44.46      8.92 o 
 -10   2   3      640.02      719.64     21.77 o 
  -9   2   3     1281.62     1339.82     21.99 o 
  -8   2   3       48.73       89.52     10.59 o 
  -7   2   3       80.83      143.05      6.35 o 
  -6   2   3      744.70      864.93     23.46 o 
  -5   2   3      561.72      601.62     12.20 o 
  -4   2   3     1671.91     1670.99     19.10 o 
  -3   2   3      284.94      304.30      6.77 o 
  -2   2   3     2025.67     1755.82     19.00 o 
  -1   2   3     1207.07     1239.69     14.29 o 
   0   2   3     4248.99     4836.36     43.83 o 
   1   2   3     2440.82     2671.91     26.09 o 
   2   2   3     5824.10     6400.04     57.21 o 
   3   2   3     2861.42     2722.16     30.07 o 
   4   2   3     1038.23      914.99     27.00 o 
   5   2   3     1036.63     1026.70     15.91 o 
   6   2   3      359.80      372.05      9.44 o 
   7   2   3      923.74      819.11     15.21 o 
   8   2   3       51.70       39.29      5.11 o 
   9   2   3      318.00      352.31     13.13 o 
  10   2   3       19.11        7.44      7.22 o 
  11   2   3        2.89       -1.29      7.18 o 
  12   2   3      668.83      667.77     25.68 o 
  13   2   3      595.58      651.18     22.98 o 
  14   2   3      274.45      297.63     21.27 o 
  15   2   3        2.26      -17.49     17.77 o 
  16   2   3       50.62       -8.06     21.37 o 
  17   2   3       28.20       -5.57     26.20 o 
 -18   3   3      162.94      133.60     18.32 o 
 -17   3   3     1344.13     1295.29     36.19 o 
 -16   3   3       32.41       29.80     12.08 o 
 -15   3   3     1930.66     1932.31     41.86 o 
 -14   3   3      290.37      269.42     17.56 o 
 -13   3   3      635.24      596.08     22.29 o 
 -12   3   3       25.78        1.56      8.34 o 
 -11   3   3     4767.00     4657.40     65.59 o 
 -10   3   3      125.31      146.98     11.42 o 
  -9   3   3    11828.52    11863.28    119.11 o 
  -8   3   3      143.72      167.08      8.19 o 
  -7   3   3     9383.67     9266.14    141.28 o 
  -6   3   3      216.32      266.90      8.40 o 
  -5   3   3    27961.02    28675.57    240.97 o 
  -4   3   3        3.64        6.80      2.85 o 
  -3   3   3    74798.14    78267.97    644.57 o 
  -2   3   3     1045.82      959.57     14.87 o 
  -1   3   3    30897.57    32143.73    291.60 o 
   0   3   3     2585.63     3053.60     33.07 o 
   1   3   3    26027.27    25381.80    237.62 o 
   2   3   3      711.99      788.91     17.23 o 
   3   3   3    19664.54    19872.34    168.64 o 
   4   3   3        2.05        3.57      3.01 o 
   5   3   3    14342.18    13491.30    117.87 o 
   6   3   3      426.45      648.05     13.58 o 
   7   3   3    12223.43    11299.84    101.76 o 
   8   3   3     1109.24     1125.05     18.02 o 
   9   3   3     7893.70     7899.69     83.61 o 
  10   3   3        9.30       -4.26      6.00 o 
  11   3   3     6619.74     6650.35     85.89 o 
  12   3   3      333.89      329.65     17.17 o 
  13   3   3     2087.56     2244.99     51.14 o 
  14   3   3       53.13       21.91     12.96 o 
  15   3   3      784.23      778.16     32.90 o 
  16   3   3      129.61      133.78     28.39 o 
 -17   4   3       10.98       17.83     14.77 o 
 -16   4   3        1.75        4.34     12.26 o 
 -15   4   3       61.96       70.55     13.36 o 
 -14   4   3      101.43       66.42     12.86 o 
 -13   4   3        5.14       12.17     10.00 o 
 -12   4   3      134.07      134.11     13.23 o 
 -11   4   3        1.29        3.56      7.42 o 
 -10   4   3      298.86      255.50     16.87 o 
  -9   4   3        1.32        0.12      4.97 o 
  -8   4   3     2415.18     2273.22     28.62 o 
  -7   4   3      283.60      297.55     11.18 o 
  -6   4   3      209.51      225.91     10.73 o 
  -5   4   3     1027.00     1113.02     16.30 o 
  -4   4   3     2618.71     2707.96     29.61 o 
  -3   4   3       19.43       17.60      4.18 o 
  -2   4   3        4.91        4.70      3.53 o 
  -1   4   3       13.44       30.37      4.07 o 
   0   4   3     4089.01     4337.44     46.81 o 
   1   4   3      112.53       80.93      4.36 o 
   2   4   3      656.08      638.54     14.68 o 
   3   4   3        6.61       11.73      3.44 o 
   4   4   3      932.20      936.15     16.59 o 
   5   4   3        3.33       -3.39      3.36 o 
   6   4   3     2814.08     2756.89     32.11 o 
   7   4   3       47.71       31.37      5.72 o 
   8   4   3      291.24      274.08     10.46 o 
   9   4   3        4.88        5.31      7.38 o 
  10   4   3      921.55      928.02     28.17 o 
  11   4   3       29.61       17.11      9.31 o 
  12   4   3        6.86      -11.88      7.92 o 
  13   4   3        7.04       -8.47     12.14 o 
  14   4   3      251.99      243.41     23.65 o 
  15   4   3       16.72       23.04     15.63 o 
  16   4   3        7.52      -30.94     20.63 o 
 -17   5   3      781.15      853.26     36.09 o 
 -16   5   3      155.58      167.87     20.02 o 
 -15   5   3     1791.26     1792.30     47.59 o 
 -14   5   3       51.29       32.14     13.33 o 
 -13   5   3     2829.48     2817.76     58.02 o 
 -12   5   3     1366.54     1283.46     36.37 o 
 -11   5   3     3407.60     3233.54     59.81 o 
 -10   5   3      365.80      353.74     15.02 o 
  -9   5   3     7127.40     6633.51     73.77 o 
  -8   5   3      988.26      937.81     19.07 o 
  -7   5   3    11384.14    11287.77    103.17 o 
  -6   5   3     2854.52     2805.85     36.14 o 
  -5   5   3    21294.27    22027.48    206.96 o 
  -4   5   3      505.81      516.70     13.14 o 
  -3   5   3    10751.26    10725.46    106.11 o 
  -2   5   3     5519.50     5347.88     57.82 o 
  -1   5   3     5587.57     5519.23     59.06 o 
   0   5   3      715.30      810.69     15.40 o 
   1   5   3    12323.18    12361.65    109.36 o 
   2   5   3     3317.48     3302.46     35.43 o 
   3   5   3    11767.27    11576.50    103.74 o 
   4   5   3     1108.53     1017.86     16.76 o 
   5   5   3     6315.59     5851.93     58.20 o 
   6   5   3     1732.31     1770.67     45.75 o 
   7   5   3     4001.01     4025.93     48.72 o 
   8   5   3      238.95      175.23     10.15 o 
   9   5   3     3926.61     4026.85     50.84 o 
  10   5   3       41.61       19.96     12.80 o 
  11   5   3     3019.24     2893.17     56.19 o 
  12   5   3      526.07      572.41     26.38 o 
  13   5   3     2141.52     2205.76     52.01 o 
  14   5   3       77.45       54.13     16.29 o 
  15   5   3      829.66      840.26    103.78 o 
  16   5   3       25.84      -22.17     32.24 o 
 -16   6   3       61.14       52.39     17.24 o 
 -15   6   3       10.55        5.11     12.90 o 
 -14   6   3      167.25      204.99     20.02 o 
 -13   6   3       47.20       13.81     12.37 o 
 -12   6   3        0.26       17.31     11.99 o 
 -11   6   3        0.12      -13.51     11.56 o 
 -10   6   3      281.65      311.72     20.76 o 
  -9   6   3      186.60      190.45     15.39 o 
  -8   6   3      162.89      241.74     12.20 o 
  -7   6   3        1.02       -4.01      5.46 o 
  -6   6   3       22.91        7.49      8.21 o 
  -5   6   3        2.77       -0.36      5.74 o 
  -4   6   3      124.61      116.81     13.09 o 
  -3   6   3     1351.74     1344.11     22.49 o 
  -2   6   3        7.78       21.14      5.10 o 
  -1   6   3      942.81      930.33     18.12 o 
   0   6   3       24.20       11.76      7.49 o 
   1   6   3      660.63      712.95     13.45 o 
   2   6   3       72.39       96.31     12.45 o 
   3   6   3      229.99      205.76      8.59 o 
   4   6   3       63.29       64.13      7.41 o 
   5   6   3       18.67       12.39      6.35 o 
   6   6   3      238.53      212.63      9.75 o 
   7   6   3        5.73       -7.21      4.81 o 
   8   6   3       15.82       16.54      6.78 o 
   9   6   3        0.22      -10.94      7.29 o 
  10   6   3      205.14      222.91     17.14 o 
  11   6   3       31.43        8.94     16.34 o 
  12   6   3        3.62        0.00     26.20 o 
  13   6   3        4.05       -4.64     15.26 o 
  14   6   3        0.25      -18.30     17.13 o 
  15   6   3       12.59       18.06     41.31 o 
 -15   7   3     1033.13     1042.66     38.16 o 
 -14   7   3       22.25       15.22     13.18 o 
 -13   7   3     3239.62     3103.47     64.27 o 
 -12   7   3        0.16       13.63     23.17 o 
 -11   7   3     5393.40     5404.75     89.88 o 
 -10   7   3      348.18      319.78     16.58 o 
  -9   7   3     1078.09     1055.74     26.92 o 
  -8   7   3      429.95      441.44     15.60 o 
  -7   7   3     1108.45     1040.32     22.16 o 
  -6   7   3      805.97      704.54     17.81 o 
  -5   7   3     6097.03     5936.73     67.76 o 
  -4   7   3      889.81      881.62     21.61 o 
  -3   7   3     6027.17     6019.90     67.56 o 
  -2   7   3     1936.66     1841.18     28.33 o 
  -1   7   3     2656.46     2608.61     35.87 o 
   0   7   3      386.88      340.32     12.42 o 
   1   7   3    15400.03    14849.10    145.75 o 
   2   7   3     1787.02     1710.08     23.99 o 
   3   7   3    20644.38    20903.07    199.99 o 
   4   7   3       74.00       82.30      9.44 o 
   5   7   3     8690.14     8773.92     93.13 o 
   6   7   3      126.50      129.57     10.13 o 
   7   7   3     5310.59     5304.63     63.38 o 
   8   7   3     1013.54     1071.02     26.79 o 
   9   7   3     2746.32     2667.70     45.74 o 
  10   7   3        0.79        1.72     10.25 o 
  11   7   3     1832.64     1818.54     56.16 o 
  12   7   3       10.96        9.91     17.77 o 
  13   7   3     1612.48     1703.81     98.75 o 
  14   7   3       51.97       38.57     22.17 o 
 -14   8   3       15.36       25.81     15.32 o 
 -13   8   3        5.03        1.91     11.99 o 
 -12   8   3       53.82       49.80     14.51 o 
 -11   8   3        7.79       12.36     12.69 o 
 -10   8   3      612.05      615.35     23.32 o 
  -9   8   3     1048.12      971.13     27.15 o 
  -8   8   3      185.03      140.16     11.88 o 
  -7   8   3      320.48      344.15     14.94 o 
  -6   8   3       28.67       20.39      8.29 o 
  -5   8   3      587.48      607.52     17.24 o 
  -4   8   3      270.87      245.47     12.38 o 
  -3   8   3       41.19       27.87      6.94 o 
  -2   8   3      295.22      344.47     14.65 o 
  -1   8   3      147.82      161.42     13.70 o 
   0   8   3        5.88        0.00      9.60 o 
   1   8   3       52.15       40.64     11.54 o 
   2   8   3        0.31        0.84      7.32 o 
   3   8   3     1445.66     1484.55     30.83 o 
   4   8   3      176.30      190.81     13.67 o 
   5   8   3      259.01      251.68     15.14 o 
   6   8   3       91.22       77.54     12.57 o 
   7   8   3      689.11      682.59     26.04 o 
   8   8   3      506.49      565.08     21.80 o 
   9   8   3       10.51       10.41     10.33 o 
  10   8   3      171.13      224.53     33.92 o 
  11   8   3      583.10      590.27     34.89 o 
  12   8   3      337.90      301.33     29.82 o 
  13   8   3       42.42        8.06     32.24 o 
 -13   9   3     1144.36     1214.27     49.81 o 
 -12   9   3      220.44      184.59     20.53 o 
 -11   9   3      682.84      679.17     30.21 o 
 -10   9   3       45.40       39.88     11.62 o 
  -9   9   3     2192.70     2297.74     44.06 o 
  -8   9   3       42.40       39.28     10.02 o 
  -7   9   3     5408.45     5109.39     72.55 o 
  -6   9   3      133.11      141.37     13.33 o 
  -5   9   3     6041.94     5683.49     77.32 o 
  -4   9   3      129.45      119.79     12.25 o 
  -3   9   3     4497.86     4537.48     64.92 o 
  -2   9   3       21.05       35.88      9.60 o 
  -1   9   3     3134.10     3095.27     49.79 o 
   0   9   3      280.52      277.52     15.30 o 
   1   9   3     1748.06     1730.68     34.85 o 
   2   9   3      245.63      240.74     16.96 o 
   3   9   3     3477.19     3472.16     62.24 o 
   4   9   3      231.11      239.86     17.24 o 
   5   9   3     4391.35     4366.37     64.13 o 
   6   9   3       31.91       21.03      9.51 o 
   7   9   3     2922.21     2945.39     50.06 o 
   8   9   3       41.23       34.15     10.66 o 
   9   9   3     2740.60     2749.65     56.94 o 
  10   9   3       77.20       19.36     19.80 o 
  11   9   3     1458.63     1521.48     76.58 o 
  12   9   3        5.10       -2.02     24.18 o 
 -12  10   3        3.79      -10.41     20.15 o 
 -11  10   3      109.96       96.79     20.33 o 
 -10  10   3      121.27      158.53     30.72 o 
  -9  10   3      121.09      125.74     16.21 o 
  -8  10   3      148.51      144.17     14.28 o 
  -7  10   3       32.72       33.14     10.22 o 
  -6  10   3        7.34        6.46      9.29 o 
  -5  10   3        9.40        4.74      8.65 o 
  -4  10   3       13.12       16.34      9.04 o 
  -3  10   3      208.43      211.63     15.59 o 
  -2  10   3       28.96       38.16     10.54 o 
  -1  10   3      199.53      176.91     14.24 o 
   0  10   3      515.33      531.72     20.56 o 
   1  10   3       12.38        1.94      8.47 o 
   2  10   3        7.01        3.61      8.57 o 
   3  10   3      545.88      456.00     19.74 o 
   4  10   3      235.29      232.37     16.09 o 
   5  10   3       59.45       42.48     10.74 o 
   6  10   3        9.14       16.48      9.88 o 
   7  10   3      412.75      460.61     21.06 o 
   8  10   3       15.67       -4.37     13.85 o 
   9  10   3       40.08       37.94     20.63 o 
  10  10   3       13.10       16.12     24.18 o 
  11  10   3       20.67       30.23     28.21 o 
 -10  11   3        0.32       29.79     13.45 o 
  -9  11   3     1116.21     1193.36     38.36 o 
  -8  11   3       94.77      123.90     31.10 o 
  -7  11   3     1281.73     1302.13     38.98 o 
  -6  11   3      101.60      106.13     13.27 o 
  -5  11   3     2158.83     2066.82     42.53 o 
  -4  11   3       70.28       67.18     11.75 o 
  -3  11   3     3347.62     3529.00     58.61 o 
  -2  11   3        6.74        8.02      9.37 o 
  -1  11   3     3177.70     3134.64     54.34 o 
   0  11   3      155.02      170.63     20.46 o 
   1  11   3     3410.30     3194.26     55.28 o 
   2  11   3       79.67       76.43     12.77 o 
   3  11   3     2835.29     2826.20     51.24 o 
   4  11   3      148.75      194.38     16.00 o 
   5  11   3     1777.21     1872.00     40.42 o 
   6  11   3       93.04       99.60     13.13 o 
   7  11   3      880.74      949.11     29.12 o 
   8  11   3        1.04      -10.08     16.92 o 
   9  11   3      616.48      612.04     38.39 o 
  -8  12   3       11.17       26.90     15.97 o 
  -7  12   3        4.72       16.82     18.21 o 
  -6  12   3       18.61       50.70     12.32 o 
  -5  12   3       69.44      101.60     13.53 o 
  -4  12   3       38.31       47.76     13.09 o 
  -3  12   3        1.48       22.40     10.74 o 
  -2  12   3       12.69       21.83     10.80 o 
  -1  12   3       13.65        6.19     10.00 o 
   0  12   3       34.14       50.34     11.79 o 
   1  12   3       49.64       47.92     11.67 o 
   2  12   3        6.50       -2.98      9.51 o 
   3  12   3       71.49      121.32     14.34 o 
   4  12   3       37.77       47.74     12.20 o 
   5  12   3       12.75       11.72     18.80 o 
   6  12   3       12.81       31.15     11.47 o 
   7  12   3      102.72      107.25     17.24 o 
  -4  13   3       56.06       78.50     13.69 o 
  -3  13   3     1167.58     1224.95     35.22 o 
  -2  13   3      123.14      162.08     16.60 o 
  -1  13   3     1389.96     1480.74     38.98 o 
   0  13   3       15.65       26.42     16.87 o 
   1  13   3      497.47      524.40     24.03 o 
   2  13   3        7.99       22.34     14.54 o 
   3  13   3      440.21      512.68     28.56 o 
 -18   0   4      788.19      936.36     45.00 o 
 -17   0   4       25.54       20.96     16.77 o 
 -16   0   4     4101.43     4442.83    100.09 o 
 -15   0   4        2.34       12.79     36.27 o 
 -14   0   4     3834.77     3774.32     92.70 o 
 -13   0   4      262.26      279.32     23.22 o 
 -12   0   4     6559.16     6187.08    116.61 o 
 -11   0   4     1288.78     1157.19     38.39 o 
 -10   0   4    16979.19    16273.10    255.42 o 
  -9   0   4      396.74      461.01     23.48 o 
  -8   0   4     3916.02     3252.95     64.73 o 
  -7   0   4      258.30      233.74      8.35 o 
  -6   0   4    16622.45    15917.15    193.21 o 
  -5   0   4     1721.39     1508.20     25.20 o 
  -4   0   4    17964.13    18064.13    216.53 o 
  -3   0   4     1300.30     1238.80     20.88 o 
  -2   0   4       56.24      100.92      5.34 o 
  -1   0   4     4567.19     4306.12     55.30 o 
   0   0   4    18367.36    19199.70    229.44 o 
   1   0   4      211.51      338.75     11.40 o 
   2   0   4   144326.50   140862.66   4717.60 o 
   3   0   4     2361.86     2571.96     46.20 o 
   4   0   4    69081.49    69420.52    998.68 o 
   5   0   4     2277.92     1950.17     31.40 o 
   6   0   4     4681.01     4554.83     63.18 o 
   7   0   4        1.04       15.45      8.39 o 
   8   0   4       84.94       82.17      7.23 o 
   9   0   4     1470.04     1463.02     73.56 o 
  10   0   4    10384.07     9833.46    162.96 o 
  11   0   4      105.66      103.03     28.21 o 
  12   0   4     6961.34     6935.97    126.53 o 
  13   0   4      412.44      326.46     42.32 o 
  14   0   4      129.29      191.44     38.29 o 
  15   0   4      141.73      173.31     38.29 o 
  16   0   4      717.97      816.16     68.52 o 
  17   0   4       80.86       56.43     40.30 o 
 -18   1   4        1.11      -15.93     10.62 o 
 -17   1   4        0.06        8.58     12.65 o 
 -16   1   4       45.45       21.41     12.23 o 
 -15   1   4        6.33       12.93     13.67 o 
 -14   1   4        0.02      -16.14     10.76 o 
 -13   1   4       38.29       19.03      9.59 o 
 -12   1   4        8.98        2.74      7.59 o 
 -11   1   4       67.76      148.64     12.44 o 
 -10   1   4      521.86      497.00     19.20 o 
  -9   1   4        4.24       -2.80      9.02 o 
  -8   1   4        5.54       26.37      4.23 o 
  -7   1   4     1046.15      796.05     14.73 o 
  -6   1   4       44.06       54.20      4.78 o 
  -5   1   4      374.72      379.06      7.84 o 
  -4   1   4      199.69      209.11      6.08 o 
  -3   1   4     3360.16     3516.73     35.00 o 
  -2   1   4     2261.40     2387.24     26.40 o 
  -1   1   4    29368.87    31012.86    315.18 o 
   0   1   4     9083.71     8468.40    220.11 o 
   1   1   4     3837.30     3584.52     50.23 o 
   2   1   4     7322.45     7250.02     70.88 o 
   3   1   4     9469.79     9618.30     83.46 o 
   4   1   4      638.24      655.44     28.36 o 
   5   1   4     1004.11     1065.48     16.17 o 
   6   1   4     1740.48     1718.43     21.63 o 
   7   1   4      149.02      126.40      5.85 o 
   8   1   4      125.59      129.23      6.29 o 
   9   1   4       43.81       35.16      8.15 o 
  10   1   4       12.60       -9.22      6.71 o 
  11   1   4      185.56      168.08     20.36 o 
  12   1   4        6.04       19.04      9.89 o 
  13   1   4      184.71      161.53     17.11 o 
  14   1   4        0.00      -10.80     18.14 o 
  15   1   4        2.68      -27.79     18.52 o 
  16   1   4       30.44        9.25     24.10 o 
  17   1   4        2.87      -11.08     25.65 o 
 -18   2   4     1941.35     2077.28     47.44 o 
 -17   2   4        3.70        1.05     11.60 o 
 -16   2   4     1889.22     1990.83     43.30 o 
 -15   2   4        7.13       -1.11     10.38 o 
 -14   2   4      259.69      155.69     17.45 o 
 -13   2   4       50.64       13.54      9.30 o 
 -12   2   4     2068.66     1866.82     36.64 o 
 -11   2   4      165.24      179.16     15.94 o 
 -10   2   4     9661.65     9106.93    108.90 o 
  -9   2   4      630.34      652.28     19.78 o 
  -8   2   4    21744.96    21691.01    186.06 o 
  -7   2   4      542.75      531.11     10.76 o 
  -6   2   4     9871.25     9666.80     94.12 o 
  -5   2   4       94.20      119.71      5.56 o 
  -4   2   4    16250.40    16392.46    154.32 o 
  -3   2   4     8571.60     9054.38     79.70 o 
  -2   2   4    33707.47    34836.62    289.57 o 
  -1   2   4     4807.14     5218.85     47.63 o 
   0   2   4    12371.97    12400.68    106.14 o 
   1   2   4      578.79      492.89      9.03 o 
   2   2   4     3807.27     3749.07     39.67 o 
   3   2   4       80.15       60.67      3.98 o 
   4   2   4    37327.53    36876.79    379.62 o 
   5   2   4       41.35       60.88      5.32 o 
   6   2   4    12340.51    13657.19    131.59 o 
   7   2   4       21.47       46.68      5.38 o 
   8   2   4     2472.85     2606.59     31.98 o 
   9   2   4      146.36      188.63     17.85 o 
  10   2   4    11582.72    11174.15    129.09 o 
  11   2   4       23.08       33.38      8.76 o 
  12   2   4     7629.99     7944.41    119.61 o 
  13   2   4       27.87       19.51     12.11 o 
  14   2   4      837.67      820.99     43.44 o 
  15   2   4       33.22       23.17     21.37 o 
  16   2   4      709.33      698.24     44.87 o 
 -18   3   4        0.06      -15.61     10.40 o 
 -17   3   4      106.71      113.20     18.03 o 
 -16   3   4        0.27       -3.75     10.53 o 
 -15   3   4       24.00       34.41     11.28 o 
 -14   3   4        1.20      -12.23      8.92 o 
 -13   3   4        0.90       -8.59      8.47 o 
 -12   3   4      187.95      194.08     14.11 o 
 -11   3   4     1039.89     1157.53     27.71 o 
 -10   3   4       16.54       23.78      7.97 o 
  -9   3   4     2080.67     2099.65     48.79 o 
  -8   3   4       31.44       15.78      4.49 o 
  -7   3   4     3772.49     3781.01     39.74 o 
  -6   3   4     1192.92     1168.91     18.45 o 
  -5   3   4     1295.70     1534.49     21.45 o 
  -4   3   4     2460.18     2475.81     27.21 o 
  -3   3   4     3650.80     3712.20     40.25 o 
  -2   3   4      946.34      896.00     12.68 o 
  -1   3   4      661.31      595.35      9.89 o 
   0   3   4      188.32      153.21      5.23 o 
   1   3   4     2657.77     2710.59     27.98 o 
   2   3   4      455.03      455.96      8.86 o 
   3   3   4     4261.23     4164.45     41.01 o 
   4   3   4     1604.96     1742.50     21.49 o 
   5   3   4       52.89       21.46      3.70 o 
   6   3   4      116.29      154.40      7.71 o 
   7   3   4      478.12      456.66     11.31 o 
   8   3   4        3.88        0.57      4.96 o 
   9   3   4       28.34       22.92      8.39 o 
  10   3   4       31.58       22.69     11.49 o 
  11   3   4        4.67       -3.63      8.00 o 
  12   3   4      164.56      139.58     16.85 o 
  13   3   4      131.81      120.83     18.03 o 
  14   3   4      113.57       74.11     21.78 o 
  15   3   4       12.97       -0.14     20.63 o 
  16   3   4       72.44       34.66     24.91 o 
 -17   4   4      140.40      146.45     19.50 o 
 -16   4   4     1963.03     2015.74     51.73 o 
 -15   4   4        2.13        6.83     11.67 o 
 -14   4   4     1732.78     1666.98     37.65 o 
 -13   4   4      943.64     1028.49     28.48 o 
 -12   4   4     3227.38     3068.39     50.76 o 
 -11   4   4        0.38       -3.83      6.46 o 
 -10   4   4     9863.20     9125.29    138.45 o 
  -9   4   4        3.69        0.94      4.97 o 
  -8   4   4     4012.87     3818.98     53.82 o 
  -7   4   4     3634.20     3723.59     40.36 o 
  -6   4   4    10491.34    10640.68     96.18 o 
  -5   4   4      530.37      468.95     10.94 o 
  -4   4   4    43918.86    47013.82    426.50 o 
  -3   4   4     1509.24     1488.30     22.11 o 
  -2   4   4    58425.41    61719.41    555.83 o 
  -1   4   4     2033.18     2288.53     29.12 o 
   0   4   4    17887.97    18563.12    158.92 o 
   1   4   4     2197.68     1975.46     25.22 o 
   2   4   4     8392.06     7951.54     79.39 o 
   3   4   4     3786.74     3606.92     45.90 o 
   4   4   4    18310.14    17952.98    155.31 o 
   5   4   4      539.20      642.98     13.04 o 
   6   4   4    10722.25    10611.59    106.32 o 
   7   4   4     1430.17     1440.05     23.50 o 
   8   4   4     4072.34     3839.81     69.42 o 
   9   4   4      776.84      821.49     19.48 o 
  10   4   4     3737.56     3543.94     70.49 o 
  11   4   4      779.86      712.17     27.56 o 
  12   4   4     1624.12     1625.99     41.73 o 
  13   4   4        5.77       -9.30     23.93 o 
  14   4   4      779.99      923.49     34.64 o 
  15   4   4        2.55      -27.69     19.20 o 
  16   4   4      996.60     1108.61     54.09 o 
 -17   5   4        2.42        3.49     13.37 o 
 -16   5   4        2.80       -1.31     13.23 o 
 -15   5   4        8.82       11.20     12.96 o 
 -14   5   4        1.17       -7.29     10.57 o 
 -13   5   4       62.38       50.51     13.78 o 
 -12   5   4      337.50      384.44     21.86 o 
 -11   5   4      107.01      134.85     14.88 o 
 -10   5   4        0.02       -9.94      6.69 o 
  -9   5   4        3.13       -5.88      7.07 o 
  -8   5   4     1182.22     1082.59     21.09 o 
  -7   5   4       92.04       94.87      7.40 o 
  -6   5   4      637.82      625.57     13.82 o 
  -5   5   4      127.72       58.37     14.25 o 
  -4   5   4       13.83        0.23      5.22 o 
  -3   5   4      108.13      118.12      7.48 o 
  -2   5   4      603.05      566.61     13.62 o 
  -1   5   4      279.79      312.34     10.26 o 
   0   5   4     2244.12     2200.90     29.25 o 
   1   5   4       58.87       85.23     10.94 o 
   2   5   4       93.90       52.93      5.48 o 
   3   5   4        0.16       -1.37      3.47 o 
   4   5   4      194.22      198.18      9.60 o 
   5   5   4      529.77      550.71     14.25 o 
   6   5   4      129.90      143.70     11.70 o 
   7   5   4      135.54      158.48      8.92 o 
   8   5   4        2.12       -7.47      5.62 o 
   9   5   4      313.15      370.27     17.08 o 
  10   5   4       33.60        3.12     16.89 o 
  11   5   4       13.03       18.14     17.10 o 
  12   5   4      168.98      140.09     16.87 o 
  13   5   4      105.86      144.94     17.79 o 
  14   5   4       58.63       25.15     14.62 o 
  15   5   4       20.52      -17.16     22.05 o 
 -16   6   4      585.39      497.07     29.57 o 
 -15   6   4       42.57       26.51     13.96 o 
 -14   6   4     1343.45     1263.54     39.46 o 
 -13   6   4       13.29       15.15     12.96 o 
 -12   6   4     5292.48     5507.05     90.99 o 
 -11   6   4        2.81      -10.84     13.01 o 
 -10   6   4     2789.63     2515.56     44.79 o 
  -9   6   4      648.04      680.20     24.75 o 
  -8   6   4     5184.81     4933.07     59.03 o 
  -7   6   4       25.86       24.09      7.97 o 
  -6   6   4    12107.26    11864.77    119.80 o 
  -5   6   4      449.70      407.46     13.62 o 
  -4   6   4     3235.54     3089.09     39.98 o 
  -3   6   4     2220.26     2198.01     31.31 o 
  -2   6   4     1394.44     1307.39     22.27 o 
  -1   6   4       56.92       43.85      8.31 o 
   0   6   4    11516.44    11463.31    114.35 o 
   1   6   4      974.85     1047.97     16.89 o 
   2   6   4    11721.83    12145.95    109.63 o 
   3   6   4      854.14      846.36     17.27 o 
   4   6   4     9362.55     9685.56     90.70 o 
   5   6   4      545.59      644.07     15.18 o 
   6   6   4     7377.81     7265.04     72.03 o 
   7   6   4      741.33      878.70     20.35 o 
   8   6   4     3274.20     3304.97     44.40 o 
   9   6   4      301.72      276.09     15.57 o 
  10   6   4     3176.74     3386.53     63.17 o 
  11   6   4       35.75       49.24     17.78 o 
  12   6   4     3741.06     3824.86    130.99 o 
  13   6   4      164.15      192.79     24.18 o 
  14   6   4     1563.76     1534.42     59.45 o 
  15   6   4      245.52      247.87     48.36 o 
 -15   7   4        9.02       -6.47     16.73 o 
 -14   7   4       70.43       68.98     16.50 o 
 -13   7   4        2.97       -6.02     12.37 o 
 -12   7   4      446.67      444.00     25.25 o 
 -11   7   4      352.29      363.05     28.39 o 
 -10   7   4        3.32        2.24      8.90 o 
  -9   7   4       20.08       30.39      9.37 o 
  -8   7   4      675.34      634.28     18.34 o 
  -7   7   4       83.01       98.29      9.12 o 
  -6   7   4       55.13       40.32     11.34 o 
  -5   7   4      420.87      452.24     15.23 o 
  -4   7   4       57.17       30.59      7.18 o 
  -3   7   4        1.18       -5.00      5.04 o 
  -2   7   4      702.93      632.36     16.43 o 
  -1   7   4      346.34      329.84     12.53 o 
   0   7   4       83.77       70.09      9.52 o 
   1   7   4       20.73       23.33      7.98 o 
   2   7   4      728.71      745.74     17.79 o 
   3   7   4       17.82       13.32      6.00 o 
   4   7   4        0.49       -7.38      5.14 o 
   5   7   4       37.95       29.84      6.98 o 
   6   7   4        0.25       -8.27      5.51 o 
   7   7   4        1.46      -11.03      7.36 o 
   8   7   4      487.98      481.66     21.82 o 
   9   7   4        5.28       -9.52     15.07 o 
  10   7   4       56.42       40.30     17.10 o 
  11   7   4       58.01       52.69     19.20 o 
  12   7   4       15.74       -5.64     17.77 o 
  13   7   4       24.87       -4.03     16.77 o 
  14   7   4        1.99      -14.42     24.18 o 
 -14   8   4      978.40      990.86     37.54 o 
 -13   8   4      150.44      197.17     20.47 o 
 -12   8   4     2972.39     2875.10     75.48 o 
 -11   8   4       23.30        8.67     12.44 o 
 -10   8   4     4424.95     4422.71     66.43 o 
  -9   8   4       51.51       64.30     11.31 o 
  -8   8   4     1512.26     1490.28     29.19 o 
  -7   8   4       87.47       85.02      9.86 o 
  -6   8   4     3717.84     3590.48     48.48 o 
  -5   8   4       26.31       17.77      7.82 o 
  -4   8   4     7472.37     7182.21     89.39 o 
  -3   8   4      194.61      185.03     11.20 o 
  -2   8   4     5807.31     5765.12     66.96 o 
  -1   8   4      620.98      579.87     16.84 o 
   0   8   4     3400.74     3366.23     57.88 o 
   1   8   4      124.40      163.56     11.78 o 
   2   8   4     2048.20     1902.81     35.59 o 
   3   8   4      793.09      763.93     22.98 o 
   4   8   4     4796.83     4716.89     65.61 o 
   5   8   4      103.96      111.74     11.70 o 
   6   8   4     6423.02     6558.04     85.28 o 
   7   8   4      859.75      858.22     24.73 o 
   8   8   4     3213.61     3434.48     60.08 o 
   9   8   4       12.56       -8.50     13.45 o 
  10   8   4     1787.49     1824.17     75.57 o 
  11   8   4       77.22       56.43     19.95 o 
  12   8   4     1039.92     1154.97     48.39 o 
  13   8   4       26.20       32.24     32.24 o 
 -13   9   4      145.44      140.20     25.19 o 
 -12   9   4       34.16       17.69     14.83 o 
 -11   9   4       16.51        6.03     12.69 o 
 -10   9   4       23.59       23.23     10.74 o 
  -9   9   4       51.33       55.21     12.03 o 
  -8   9   4      393.80      401.76     17.44 o 
  -7   9   4        1.35        0.41      8.67 o 
  -6   9   4       18.91        8.00      9.14 o 
  -5   9   4       56.59       56.21     10.74 o 
  -4   9   4      466.94      476.72     19.31 o 
  -3   9   4      113.03       87.49     12.96 o 
  -2   9   4      217.63      220.00     16.50 o 
  -1   9   4       86.95      110.32     13.70 o 
   0   9   4        5.21       -1.36      7.72 o 
   1   9   4      362.43      330.60     16.78 o 
   2   9   4     1276.86     1228.67     33.57 o 
   3   9   4       31.28       11.40      8.85 o 
   4   9   4        2.30       -6.35      8.73 o 
   5   9   4      154.85      164.96     14.02 o 
   6   9   4      273.39      340.73     20.68 o 
   7   9   4      240.40      256.87     19.50 o 
   8   9   4      150.33      172.61     24.10 o 
   9   9   4      394.99      416.44     70.53 o 
  10   9   4      237.00      221.67     36.27 o 
  11   9   4        2.29       -4.03     26.20 o 
  12   9   4       29.76       22.17     28.21 o 
 -12  10   4      783.57      824.72     42.75 o 
 -11  10   4       48.37        9.81     15.97 o 
 -10  10   4     2065.68     2143.29     51.55 o 
  -9  10   4      132.56      137.53     16.74 o 
  -8  10   4     1812.89     1837.31     39.28 o 
  -7  10   4        0.57        0.52      9.29 o 
  -6  10   4     1485.35     1427.05     33.74 o 
  -5  10   4       48.35       27.17     11.34 o 
  -4  10   4     3867.11     3799.20     60.79 o 
  -3  10   4      307.98      260.40     16.69 o 
  -2  10   4     6768.71     6510.36     87.76 o 
  -1  10   4      193.98      206.77     17.45 o 
   0  10   4     3734.71     3672.16     58.24 o 
   1  10   4       23.15       34.80     11.34 o 
   2  10   4     1890.11     1918.42     45.11 o 
   3  10   4       24.06        3.75     10.11 o 
   4  10   4     3427.61     3451.97     56.43 o 
   5  10   4      460.37      444.31     20.41 o 
   6  10   4     3246.63     3187.34     54.27 o 
   7  10   4       36.20       59.06     14.98 o 
   8  10   4     1406.05     1423.49     51.88 o 
   9  10   4        1.45      -24.60     16.40 o 
  10  10   4     1060.38     1205.09     68.52 o 
 -10  11   4       79.72      130.19     38.29 o 
  -9  11   4       33.20       77.86     14.71 o 
  -8  11   4        1.94        3.13     10.47 o 
  -7  11   4        5.58        3.78      9.04 o 
  -6  11   4      105.21       89.00     14.25 o 
  -5  11   4       50.17       38.76     10.90 o 
  -4  11   4       39.74       42.30     10.90 o 
  -3  11   4        0.18       13.61      9.88 o 
  -2  11   4      567.70      552.88     22.78 o 
  -1  11   4      609.53      592.94     23.32 o 
   0  11   4       72.49       77.40     12.51 o 
   1  11   4       52.35       48.86     11.55 o 
   2  11   4      263.59      299.05     18.37 o 
   3  11   4       40.24       72.45     13.09 o 
   4  11   4       53.34       56.21     13.67 o 
   5  11   4        0.02       -0.04      9.97 o 
   6  11   4      171.29      173.91     15.69 o 
   7  11   4        6.82       33.85     14.37 o 
   8  11   4       30.35       25.05     19.80 o 
   9  11   4       10.10      -30.54     22.17 o 
  -8  12   4      891.37      985.40     62.23 o 
  -7  12   4        0.43       20.51     16.71 o 
  -6  12   4      803.05      782.51     27.64 o 
  -5  12   4        1.70        8.59     10.00 o 
  -4  12   4     2044.16     2055.09     44.28 o 
  -3  12   4      175.47      174.07     16.22 o 
  -2  12   4     1850.75     2005.23     43.73 o 
  -1  12   4       50.52       49.03     13.96 o 
   0  12   4     1038.88      970.01     30.24 o 
   1  12   4        0.18       12.22     10.22 o 
   2  12   4     1606.20     1627.05     38.63 o 
   3  12   4      112.29      137.90     15.69 o 
   4  12   4     2090.03     2204.58     46.45 o 
   5  12   4       46.88       39.40     12.77 o 
   6  12   4      644.69      653.10     53.71 o 
  -3  13   4        3.95       29.44     11.57 o 
  -2  13   4       29.69       50.41     15.42 o 
  -1  13   4      149.15      185.97     17.41 o 
   0  13   4       27.60       43.46     12.60 o 
   1  13   4       75.88       59.69     13.38 o 
   2  13   4        8.36       27.73     11.81 o 
 -18   1   5       13.21       -0.20     11.40 o 
 -17   1   5     1485.23     1547.18     52.94 o 
 -16   1   5        3.69      -17.22     11.48 o 
 -15   1   5     1047.48     1049.93     30.52 o 
 -14   1   5       32.61        7.16     11.63 o 
 -13   1   5     4170.55     4041.48     66.03 o 
 -12   1   5      191.84      140.69     12.98 o 
 -11   1   5    14046.60    13569.43    155.74 o 
 -10   1   5      549.81      473.15     18.30 o 
  -9   1   5     8143.40     7841.64     82.19 o 
  -8   1   5        2.59       -1.92      4.06 o 
  -7   1   5     2788.25     2544.43     28.29 o 
  -6   1   5      681.51      635.51     11.08 o 
  -5   1   5    23178.00    23024.01    194.63 o 
  -4   1   5     4397.49     4405.52     42.52 o 
  -3   1   5    58471.27    57725.32    476.13 o 
  -2   1   5     1208.83     1201.14     16.44 o 
  -1   1   5     1336.67     1114.15     15.22 o 
   0   1   5       39.94      139.54      5.93 o 
   1   1   5      826.33      882.44     27.18 o 
   2   1   5      128.56      157.00      6.87 o 
   3   1   5    70967.99    69313.01    628.68 o 
   4   1   5      685.63      714.61     11.98 o 
   5   1   5    24653.55    23784.00    287.83 o 
   6   1   5        2.86       -3.37      3.60 o 
   7   1   5     2142.74     2357.57     27.29 o 
   8   1   5       16.20        9.44      4.10 o 
   9   1   5    12159.15    12008.47    119.67 o 
  10   1   5       52.43       43.45     12.51 o 
  11   1   5     6711.82     6666.57    102.04 o 
  12   1   5        2.97        2.19     19.14 o 
  13   1   5      718.69      680.21     38.47 o 
  14   1   5      126.65      123.70     23.48 o 
  15   1   5     1663.47     1755.05     64.82 o 
  16   1   5       15.61      -26.14     23.48 o 
 -18   2   5       44.08       68.26     16.87 o 
 -17   2   5        1.26        2.95     11.73 o 
 -16   2   5       49.66       38.46     12.00 o 
 -15   2   5       19.71       -8.31     10.07 o 
 -14   2   5        0.01      -13.53      9.02 o 
 -13   2   5        1.29       -3.46      9.04 o 
 -12   2   5        2.67       -2.44      8.34 o 
 -11   2   5       40.12       47.89      9.62 o 
 -10   2   5        0.37        0.30      7.30 o 
  -9   2   5      376.58      352.24     10.11 o 
  -8   2   5       11.81        8.29     10.85 o 
  -7   2   5      302.38      297.53     10.71 o 
  -6   2   5        0.49        9.63      3.23 o 
  -5   2   5      450.28      407.66     15.58 o 
  -4   2   5     2842.97     3130.86     32.28 o 
  -3   2   5      192.45      254.97      8.76 o 
  -2   2   5    12173.37    12325.39    106.80 o 
  -1   2   5     5965.19     5823.31     57.42 o 
   0   2   5     1821.04     1891.70     22.83 o 
   1   2   5       35.68       33.10      2.95 o 
   2   2   5     2786.25     2870.35     47.21 o 
   3   2   5      401.07      341.25      7.56 o 
   4   2   5      839.14      786.74     12.08 o 
   5   2   5      993.45      916.62     15.67 o 
   6   2   5      842.40      786.88     14.52 o 
   7   2   5       19.87        9.07      3.94 o 
   8   2   5     2149.88     2132.40     26.62 o 
   9   2   5      723.26      674.40     22.50 o 
  10   2   5      134.58      133.08     19.97 o 
  11   2   5       44.12       27.67     11.94 o 
  12   2   5     1005.80     1103.47     34.35 o 
  13   2   5      140.50      146.98     28.21 o 
  14   2   5        1.01       -9.03     17.77 o 
  15   2   5        9.79      -23.17     21.37 o 
  16   2   5      141.24       92.01     28.98 o 
 -18   3   5      137.02      109.79     16.69 o 
 -17   3   5     1902.62     1831.22     43.65 o 
 -16   3   5       10.67        0.28     11.03 o 
 -15   3   5     2875.55     2913.74     53.27 o 
 -14   3   5      622.57      516.02     24.72 o 
 -13   3   5     2642.79     2677.85     66.90 o 
 -12   3   5        7.39        2.11      8.59 o 
 -11   3   5     2703.32     2477.46     42.53 o 
 -10   3   5      906.55      799.06     22.07 o 
  -9   3   5     7399.60     7176.05     75.50 o 
  -8   3   5     1781.73     1877.27     26.95 o 
  -7   3   5    12441.72    13019.96    115.71 o 
  -6   3   5     1399.94     1414.63     19.65 o 
  -5   3   5    14279.85    13840.81    121.09 o 
  -4   3   5     1031.23      904.61     14.30 o 
  -3   3   5    35980.47    38050.88    319.64 o 
  -2   3   5       44.78       37.82      6.91 o 
  -1   3   5    27424.63    28652.02    240.25 o 
   0   3   5       61.55       58.54      4.51 o 
   1   3   5     8772.22     8871.31     79.26 o 
   2   3   5      114.57      154.47      6.20 o 
   3   3   5    25203.65    24096.52    324.34 o 
   4   3   5      786.54      743.26     14.21 o 
   5   3   5     7386.00     7130.73     82.48 o 
   6   3   5       15.31       25.78      4.46 o 
   7   3   5     1896.80     2032.29     31.97 o 
   8   3   5       91.55       55.89      7.58 o 
   9   3   5     8920.64     9015.44     94.34 o 
  10   3   5      178.30      154.53     15.39 o 
  11   3   5     4860.12     4956.42     82.47 o 
  12   3   5      518.19      469.05     25.20 o 
  13   3   5      290.00      260.43     27.76 o 
  14   3   5       22.16      -17.90     23.17 o 
  15   3   5      770.27      869.98     70.53 o 
  16   3   5       32.49       20.73     24.66 o 
 -17   4   5        6.09        7.63     13.37 o 
 -16   4   5      385.92      345.37     24.74 o 
 -15   4   5       61.17       46.76     14.37 o 
 -14   4   5       40.26        9.96     10.38 o 
 -13   4   5       28.08       51.77     12.33 o 
 -12   4   5     1459.77     1386.14     37.40 o 
 -11   4   5      487.76      415.49     20.88 o 
 -10   4   5        9.47       -8.64      7.54 o 
  -9   4   5       47.38       55.24      6.45 o 
  -8   4   5      803.67      806.54     16.09 o 
  -7   4   5      126.70      153.28      8.42 o 
  -6   4   5      108.63       79.85      6.32 o 
  -5   4   5       70.01       63.25      6.12 o 
  -4   4   5      724.27      735.67     13.27 o 
  -3   4   5     1503.11     1675.80     24.45 o 
  -2   4   5      241.21      242.84     13.60 o 
  -1   4   5      104.01      140.66      6.22 o 
   0   4   5      270.55      298.38      8.88 o 
   1   4   5      573.76      639.45     11.75 o 
   2   4   5     2587.55     2845.96     31.22 o 
   3   4   5       39.41       29.30      6.01 o 
   4   4   5      432.07      435.38     11.88 o 
   5   4   5      153.54      112.74      6.70 o 
   6   4   5      372.52      338.30     11.65 o 
   7   4   5      601.99      610.90     14.07 o 
   8   4   5     1427.39     1471.35     24.80 o 
   9   4   5      687.32      763.92     22.89 o 
  10   4   5       11.98      -10.75     14.91 o 
  11   4   5       30.76       10.81     12.18 o 
  12   4   5      178.64      198.04     18.87 o 
  13   4   5        6.11      -23.59     29.22 o 
  14   4   5       40.50       20.15     21.37 o 
  15   4   5       31.99       32.65     24.91 o 
 -17   5   5      409.89      393.82     28.02 o 
 -16   5   5       81.77       70.79     21.31 o 
 -15   5   5      669.11      655.81     30.36 o 
 -14   5   5        7.01       -9.73     10.78 o 
 -13   5   5     3437.43     3252.07     65.01 o 
 -12   5   5      242.84      246.16     18.84 o 
 -11   5   5     2890.91     2866.45     56.11 o 
 -10   5   5        0.23       -1.01      7.30 o 
  -9   5   5     2562.20     2642.02     48.62 o 
  -8   5   5      794.34      756.14     18.47 o 
  -7   5   5    13333.42    12939.76    117.28 o 
  -6   5   5      373.67      401.38     12.32 o 
  -5   5   5    14849.88    14629.99    142.64 o 
  -4   5   5     1096.11      895.60     17.97 o 
  -3   5   5    13264.89    13097.55    128.42 o 
  -2   5   5      827.37      943.48     17.94 o 
  -1   5   5    21789.49    22292.12    209.28 o 
   0   5   5     3737.65     3799.25     40.05 o 
   1   5   5    20205.20    20168.79    189.30 o 
   2   5   5       32.73       58.94      7.19 o 
   3   5   5     9805.88     9548.99     96.13 o 
   4   5   5      143.84      148.51      7.69 o 
   5   5   5     4077.76     4294.92     45.93 o 
   6   5   5      201.11      201.53      9.31 o 
   7   5   5     6166.65     5887.48     66.50 o 
   8   5   5      462.15      510.77     15.77 o 
   9   5   5     7414.61     7339.33    108.38 o 
  10   5   5      270.30      266.00     19.56 o 
  11   5   5     2151.76     2340.91     65.50 o 
  12   5   5       20.21       30.29     13.64 o 
  13   5   5     1489.08     1563.09     58.59 o 
  14   5   5      227.82      229.26     29.82 o 
  15   5   5     1449.94     1611.39     63.48 o 
 -16   6   5       26.74        6.57     14.77 o 
 -15   6   5       12.40        0.47     17.68 o 
 -14   6   5        0.52      -14.02     10.97 o 
 -13   6   5       13.11        9.79     11.99 o 
 -12   6   5       42.25       71.46     14.37 o 
 -11   6   5       74.34       53.82     14.86 o 
 -10   6   5       41.36       47.82     11.33 o 
  -9   6   5      316.91      311.13     16.31 o 
  -8   6   5      130.07      146.77     10.57 o 
  -7   6   5      428.30      394.92     14.84 o 
  -6   6   5     1417.18     1461.72     25.91 o 
  -5   6   5      205.27      241.21     11.29 o 
  -4   6   5      608.97      747.07     17.76 o 
  -3   6   5       18.87       37.87      5.98 o 
  -2   6   5      395.00      419.19     13.00 o 
  -1   6   5       43.10       40.76      6.20 o 
   0   6   5       40.15       42.92      5.85 o 
   1   6   5      149.09      161.69     12.02 o 
   2   6   5       75.36       60.50      6.30 o 
   3   6   5      229.77      198.52      9.47 o 
   4   6   5     2080.53     2080.61     27.93 o 
   5   6   5       51.02       46.14      6.92 o 
   6   6   5      704.48      705.75     17.94 o 
   7   6   5      267.52      283.77     13.47 o 
   8   6   5       12.16        1.11      8.98 o 
   9   6   5      191.35      182.83     15.06 o 
  10   6   5       12.97        7.39     12.80 o 
  11   6   5        3.52       -6.51     13.15 o 
  12   6   5      140.34      143.08     36.27 o 
  13   6   5       18.66       23.05     24.18 o 
  14   6   5        9.90      -12.09     30.23 o 
 -15   7   5      765.21      760.99     34.04 o 
 -14   7   5      203.45      154.67     19.22 o 
 -13   7   5     1726.06     1697.15     46.34 o 
 -12   7   5        7.56        7.90     12.14 o 
 -11   7   5     5286.77     4905.96    103.99 o 
 -10   7   5      720.42      722.56     23.74 o 
  -9   7   5     7151.47     6940.07    103.26 o 
  -8   7   5      420.07      408.62     18.09 o 
  -7   7   5     3110.99     2966.03     41.81 o 
  -6   7   5      103.91       93.63      9.08 o 
  -5   7   5     2871.21     2893.53     40.35 o 
  -4   7   5     1413.45     1464.33     26.23 o 
  -3   7   5     3289.29     3244.45     43.18 o 
  -2   7   5      119.92       96.15      8.67 o 
  -1   7   5     6124.51     5766.21     65.84 o 
   0   7   5     2041.90     2038.07     31.16 o 
   1   7   5    10300.11    10505.70    108.37 o 
   2   7   5       47.07       32.16      7.92 o 
   3   7   5     5320.11     5234.00     61.10 o 
   4   7   5     3411.38     3291.16     39.58 o 
   5   7   5     2568.40     2514.51     33.29 o 
   6   7   5        4.43       -1.34      6.46 o 
   7   7   5     5801.57     6284.52     73.02 o 
   8   7   5      773.12      766.67     46.28 o 
   9   7   5     2263.12     2305.87     50.00 o 
  10   7   5       79.06       87.62     19.20 o 
  11   7   5      755.14      788.40     39.01 o 
  12   7   5        0.09      -24.18     17.10 o 
  13   7   5     1160.32     1201.36     48.78 o 
  14   7   5      230.26      266.01     46.35 o 
 -14   8   5       18.47        8.60     15.07 o 
 -13   8   5      501.11      506.87     27.61 o 
 -12   8   5       76.00       72.96     20.33 o 
 -11   8   5      535.02      441.21     24.75 o 
 -10   8   5      169.77      169.50     14.84 o 
  -9   8   5      141.34      139.05     13.46 o 
  -8   8   5      799.57      775.99     21.93 o 
  -7   8   5      381.75      377.64     15.81 o 
  -6   8   5       86.47      118.14     19.78 o 
  -5   8   5      762.54      692.34     19.43 o 
  -4   8   5      350.05      412.28     18.46 o 
  -3   8   5       74.89       68.13      8.87 o 
  -2   8   5      309.92      290.59     13.26 o 
  -1   8   5      338.32      291.56     12.97 o 
   0   8   5       65.63       61.11      8.38 o 
   1   8   5        1.16       -7.40      5.46 o 
   2   8   5      178.08      145.61     12.20 o 
   3   8   5        7.36       -8.84      7.56 o 
   4   8   5        1.07      -11.65      7.77 o 
   5   8   5        2.62       -4.78      8.73 o 
   6   8   5       78.51       77.83     13.74 o 
   7   8   5        0.84      -13.88     11.52 o 
   8   8   5      221.10      226.75     20.02 o 
   9   8   5       27.48       19.45     17.88 o 
  10   8   5        0.11      -30.23     20.15 o 
  11   8   5        0.21      -25.38     16.92 o 
  12   8   5       70.52       48.75     22.05 o 
  13   8   5        0.01      -16.12     30.23 o 
 -13   9   5     1457.18     1344.68     43.37 o 
 -12   9   5        1.58       -6.33     14.51 o 
 -11   9   5     1026.54     1050.49     36.44 o 
 -10   9   5       82.11       47.18     11.42 o 
  -9   9   5     1608.84     1555.70     35.49 o 
  -8   9   5      231.07      276.87     15.29 o 
  -7   9   5     6141.96     6009.64     73.54 o 
  -6   9   5      258.95      239.35     14.01 o 
  -5   9   5     4685.76     4576.66     76.77 o 
  -4   9   5       38.88       30.63     11.52 o 
  -3   9   5     4349.22     4472.20     66.61 o 
  -2   9   5       65.27       74.31     11.26 o 
  -1   9   5     6480.28     6301.12     83.68 o 
   0   9   5      498.90      563.89     22.40 o 
   1   9   5     4973.07     4696.43     67.56 o 
   2   9   5        6.20       14.44      8.57 o 
   3   9   5     1680.86     1674.92     35.05 o 
   4   9   5        6.21        0.43      8.83 o 
   5   9   5     1306.99     1415.38     32.68 o 
   6   9   5       59.85       47.91     11.27 o 
   7   9   5     2659.43     2473.86     53.85 o 
   8   9   5      132.06      132.02     28.21 o 
   9   9   5     3860.49     3901.75     90.48 o 
  10   9   5        6.51       -2.02     24.18 o 
  11   9   5     1624.03     1620.23     78.59 o 
 -12  10   5       20.84       10.08     16.77 o 
 -11  10   5        5.80        4.95     21.16 o 
 -10  10   5        4.13       14.16     11.52 o 
  -9  10   5       98.83      116.26     17.72 o 
  -8  10   5       35.16       30.92     10.54 o 
  -7  10   5       38.30       43.16     11.19 o 
  -6  10   5        2.97        2.57      9.14 o 
  -5  10   5       79.38       83.02     12.06 o 
  -4  10   5       86.16       80.19     11.93 o 
  -3  10   5        0.64      -10.51      9.57 o 
  -2  10   5      128.02      144.01     15.56 o 
  -1  10   5      162.51      172.75     19.61 o 
   0  10   5      867.05      839.74     29.19 o 
   1  10   5        3.77       -8.60      8.76 o 
   2  10   5        0.79       -7.40      8.23 o 
   3  10   5       84.57       81.64     20.94 o 
   4  10   5      173.48      170.47     20.71 o 
   5  10   5      161.37      155.41     17.04 o 
   6  10   5       26.48       66.02     20.33 o 
   7  10   5        1.71      -19.31     16.40 o 
   8  10   5       88.55      113.92     26.20 o 
   9  10   5      227.45      236.46     34.26 o 
  10  10   5      110.74      122.93     32.24 o 
 -10  11   5        9.44       -0.55     15.48 o 
  -9  11   5     1000.35     1043.61     36.03 o 
  -8  11   5        6.35       13.27     10.10 o 
  -7  11   5      718.38      744.77     26.38 o 
  -6  11   5       33.14       33.56     10.74 o 
  -5  11   5     1988.67     1882.15     41.26 o 
  -4  11   5       41.73       60.24     11.92 o 
  -3  11   5     1892.77     1791.52     39.59 o 
  -2  11   5        5.46       12.30      9.72 o 
  -1  11   5      978.47     1016.29     30.25 o 
   0  11   5       22.18       15.89     10.19 o 
   1  11   5     2437.67     2356.59     46.14 o 
   2  11   5      155.27      134.85     14.54 o 
   3  11   5     3932.00     4091.08     65.83 o 
   4  11   5        3.38       16.24     11.34 o 
   5  11   5     1809.67     1792.04     48.03 o 
   6  11   5       18.61       31.59     14.57 o 
   7  11   5      757.27      766.88     32.76 o 
   8  11   5       14.18      -16.35     34.26 o 
  -7  12   5       11.51       18.13     10.93 o 
  -6  12   5       16.26       21.48     11.44 o 
  -5  12   5      142.19      183.96     19.49 o 
  -4  12   5       21.86       40.96     11.70 o 
  -3  12   5       66.83       67.76     12.74 o 
  -2  12   5       38.92       57.96     12.60 o 
  -1  12   5       28.36       34.10     11.57 o 
   0  12   5       65.14       95.78     13.77 o 
   1  12   5        2.91       10.57      9.99 o 
   2  12   5       36.60       36.27     11.90 o 
   3  12   5       22.15       25.61     11.81 o 
   4  12   5       11.03       28.50     14.88 o 
   5  12   5        0.63        1.85     13.37 o 
   6  12   5        3.38       16.81     18.69 o 
  -2  13   5      147.62      155.91     16.59 o 
  -1  13   5     1499.71     1395.48     37.81 o 
   0  13   5       78.11       92.19     22.98 o 
 -18   0   6      675.53      821.28     67.51 o 
 -17   0   6       15.36        7.05     15.55 o 
 -16   0   6      273.57      188.45     25.18 o 
 -15   0   6        2.70      -22.97     21.16 o 
 -14   0   6     2157.42     1909.82     56.79 o 
 -13   0   6      237.54      237.42     23.48 o 
 -12   0   6    12305.96    12309.29    204.96 o 
 -11   0   6      203.04      171.31     18.36 o 
 -10   0   6    26797.10    25872.52    391.37 o 
  -9   0   6       40.09       64.70      7.73 o 
  -8   0   6     3228.14     3131.79     48.03 o 
  -7   0   6     2560.89     2706.68     42.91 o 
  -6   0   6       65.59      106.19     10.78 o 
  -5   0   6      437.30      586.67     15.32 o 
  -4   0   6    62097.76    64317.70    750.83 o 
  -3   0   6       36.08       30.38      4.96 o 
  -2   0   6     7009.94     6808.81    109.61 o 
  -1   0   6     5306.00     4819.25     62.89 o 
   0   0   6      370.63      463.15     24.14 o 
   1   0   6     1043.29      998.73     30.23 o 
   2   0   6    63169.89    61467.46    891.54 o 
   3   0   6     1042.31     1078.30     19.25 o 
   4   0   6    45284.23    45005.16    529.15 o 
   5   0   6        0.48       -4.03      4.27 o 
   6   0   6     6287.48     6283.02    146.39 o 
   7   0   6     1638.67     1688.93     34.63 o 
   8   0   6     9748.67     9826.45    127.65 o 
   9   0   6       28.80       20.15     10.37 o 
  10   0   6     7745.49     7607.40    203.54 o 
  11   0   6       30.72      -14.11     22.17 o 
  12   0   6     2849.08     2946.23    110.84 o 
  13   0   6      964.69     1033.80     66.50 o 
  14   0   6      905.66      880.65     64.49 o 
  15   0   6       13.78      -42.32     28.21 o 
  16   0   6     1599.85     1916.46    100.76 o 
 -18   1   6        0.67      -17.10     11.40 o 
 -17   1   6       39.47       41.89     13.28 o 
 -16   1   6       36.17       30.82     12.51 o 
 -15   1   6      196.12      195.54     16.78 o 
 -14   1   6       13.41       14.78     13.67 o 
 -13   1   6      546.55      523.19     21.77 o 
 -12   1   6        0.01       -8.68     10.18 o 
 -11   1   6      147.12      211.04     14.00 o 
 -10   1   6        9.53       28.43      8.70 o 
  -9   1   6       38.41       71.08      7.29 o 
  -8   1   6      526.41      424.24     12.02 o 
  -7   1   6     1765.14     1614.14     20.93 o 
  -6   1   6     1183.05     1349.90     18.29 o 
  -5   1   6       41.66       67.84      4.70 o 
  -4   1   6      330.12      347.70     10.21 o 
  -3   1   6        1.16        7.86      2.93 o 
  -2   1   6       68.92       39.80      3.28 o 
  -1   1   6     3180.52     3329.78     41.10 o 
   0   1   6      751.09      882.97     11.85 o 
   1   1   6    12253.71    12405.17    118.57 o 
   2   1   6      694.89      584.12     13.88 o 
   3   1   6       56.48       76.59      5.06 o 
   4   1   6       10.04       -5.44      3.63 o 
   5   1   6     1215.76     1396.74     24.66 o 
   6   1   6      316.20      256.80      8.55 o 
   7   1   6      510.75      534.56     11.38 o 
   8   1   6       11.20       -2.21      5.26 o 
   9   1   6      191.77      218.80     12.48 o 
  10   1   6       12.40      -22.37     14.91 o 
  11   1   6      225.77      217.66     25.65 o 
  12   1   6       26.42       -1.93     16.34 o 
  13   1   6       12.46       36.12     19.20 o 
  14   1   6       23.89       30.10     22.05 o 
  15   1   6        7.37      -24.25     22.67 o 
  16   1   6        5.03      -13.99     24.91 o 
 -18   2   6     1780.45     1886.98     45.34 o 
 -17   2   6        0.23      -16.18     10.79 o 
 -16   2   6     1941.95     1836.04     42.44 o 
 -15   2   6       14.27        2.73     10.26 o 
 -14   2   6     1090.32     1030.34     29.56 o 
 -13   2   6        4.70      -13.16      8.77 o 
 -12   2   6     7373.51     7342.00     95.10 o 
 -11   2   6       20.50       15.85      8.06 o 
 -10   2   6     8167.97     7565.71     94.07 o 
  -9   2   6     1696.57     1661.69     22.80 o 
  -8   2   6     3181.25     3136.97     35.01 o 
  -7   2   6      843.27      844.65     14.53 o 
  -6   2   6    24454.76    25245.59    233.73 o 
  -5   2   6      123.12      130.31      6.75 o 
  -4   2   6    44606.29    45114.28    408.44 o 
  -3   2   6     3033.10     3541.61     39.37 o 
  -2   2   6    15796.22    16527.35    154.22 o 
  -1   2   6       83.09      126.15     17.80 o 
   0   2   6    13223.83    13306.49    127.06 o 
   1   2   6     7975.78     7744.89     69.54 o 
   2   2   6    10604.18     9672.93     95.20 o 
   3   2   6        3.60       25.51      3.80 o 
   4   2   6     5110.89     5354.24     51.03 o 
   5   2   6      753.44      713.83     23.75 o 
   6   2   6     5102.03     4827.13     58.45 o 
   7   2   6      319.61      268.01     10.65 o 
   8   2   6     8034.20     7400.02     70.95 o 
   9   2   6      951.86      966.30     24.43 o 
  10   2   6     6164.80     6316.86     96.50 o 
  11   2   6        2.10        9.07     18.52 o 
  12   2   6     1535.04     1613.76     56.27 o 
  13   2   6       24.04       26.82     20.63 o 
  14   2   6     1352.71     1468.86     57.70 o 
  15   2   6       83.06       59.45     27.07 o 
  16   2   6     1284.86     1384.06     75.57 o 
 -18   3   6       12.76       -4.03     22.32 o 
 -17   3   6        9.29       19.32     12.67 o 
 -16   3   6       29.82       26.41     11.71 o 
 -15   3   6       11.41        0.56     12.93 o 
 -14   3   6      184.86      183.45     16.04 o 
 -13   3   6        0.71        4.52      9.30 o 
 -12   3   6        3.22        1.00      8.59 o 
 -11   3   6        4.85        1.40      7.67 o 
 -10   3   6      399.55      374.73     25.40 o 
  -9   3   6      837.00      802.72     17.02 o 
  -8   3   6      222.34      221.30      9.86 o 
  -7   3   6      296.90      326.70     10.14 o 
  -6   3   6       37.19       57.80      5.39 o 
  -5   3   6      886.07      835.83     14.30 o 
  -4   3   6      787.77      810.99     13.84 o 
  -3   3   6     3153.87     3398.32     35.54 o 
  -2   3   6      890.80      824.19     13.39 o 
  -1   3   6      513.94      548.43     10.30 o 
   0   3   6      889.09      924.32     13.72 o 
   1   3   6     4485.35     4341.31     61.27 o 
   2   3   6        3.72        8.15      3.31 o 
   3   3   6       11.19        0.06      2.48 o 
   4   3   6      343.11      337.32     10.14 o 
   5   3   6      811.17      773.99     16.71 o 
   6   3   6       43.57       13.97      3.79 o 
   7   3   6       61.59       37.75      5.37 o 
   8   3   6      101.10       60.04      7.99 o 
   9   3   6        0.17      -11.27      7.96 o 
  10   3   6      155.89      139.73     15.63 o 
  11   3   6       56.81       39.89     13.18 o 
  12   3   6        6.41      -18.75     16.34 o 
  13   3   6        3.14      -16.20     17.77 o 
  14   3   6        0.08      -28.80     19.20 o 
  15   3   6      238.96      250.25     58.44 o 
 -17   4   6       44.38       43.27     16.38 o 
 -16   4   6     1120.35     1047.81     37.69 o 
 -15   4   6        0.06      -12.52     10.97 o 
 -14   4   6     2557.85     2525.70     56.41 o 
 -13   4   6      174.33      160.57     14.91 o 
 -12   4   6     2728.15     2500.47     52.90 o 
 -11   4   6      203.39      194.63     13.46 o 
 -10   4   6     4199.26     4052.99     51.26 o 
  -9   4   6       94.28       72.66      7.66 o 
  -8   4   6     6113.38     6033.04     60.75 o 
  -7   4   6       23.24        7.19      4.97 o 
  -6   4   6     2785.93     2503.49     30.30 o 
  -5   4   6      873.35      843.23     14.96 o 
  -4   4   6    11459.36    12337.02    109.99 o 
  -3   4   6      539.04      542.48     11.43 o 
  -2   4   6    19060.11    20162.67    173.30 o 
  -1   4   6     1126.73     1199.08     29.74 o 
   0   4   6    20653.27    20756.21    193.26 o 
   1   4   6      245.30      268.27      8.46 o 
   2   4   6    19919.52    19807.95    170.36 o 
   3   4   6      280.71      232.39     11.02 o 
   4   4   6     9281.61     9576.19     88.10 o 
   5   4   6     2707.33     2850.96     33.05 o 
   6   4   6     6667.20     6201.22    108.68 o 
   7   4   6     1517.86     1455.96     32.00 o 
   8   4   6     7630.27     7639.45    120.07 o 
   9   4   6      574.48      542.66     20.68 o 
  10   4   6     3659.11     3705.47     86.20 o 
  11   4   6      167.69      174.44     17.07 o 
  12   4   6     1867.65     2036.61     95.72 o 
  13   4   6      187.86      140.51     26.33 o 
  14   4   6      806.68      838.78     46.29 o 
  15   4   6      118.24       85.09     28.39 o 
 -17   5   6        8.81        6.01     14.77 o 
 -16   5   6      100.19       91.32     18.32 o 
 -15   5   6      104.04      129.65     24.86 o 
 -14   5   6       34.17       39.77     13.78 o 
 -13   5   6      700.32      691.36     29.25 o 
 -12   5   6      354.69      324.71     21.19 o 
 -11   5   6      273.17      271.87     29.41 o 
 -10   5   6     1243.06     1266.33     28.30 o 
  -9   5   6      354.62      353.11     14.20 o 
  -8   5   6      200.99      157.14     10.95 o 
  -7   5   6     1454.09     1607.11     27.16 o 
  -6   5   6       20.09        6.32      5.31 o 
  -5   5   6     1241.84     1191.61     18.64 o 
  -4   5   6      222.97      254.01     12.49 o 
  -3   5   6       19.81       16.07      4.99 o 
  -2   5   6     1938.71     1925.55     27.79 o 
  -1   5   6     1481.04     1714.65     22.70 o 
   0   5   6      133.02      100.08      6.11 o 
   1   5   6     1716.18     1876.85     24.20 o 
   2   5   6      777.98      807.70     21.48 o 
   3   5   6      440.49      487.78     12.47 o 
   4   5   6      221.84      188.55      8.82 o 
   5   5   6     1334.60     1317.21     24.03 o 
   6   5   6        8.43        3.80      5.60 o 
   7   5   6        0.78        4.77      6.05 o 
   8   5   6       68.53       56.93     12.95 o 
   9   5   6       59.61       36.25     12.22 o 
  10   5   6       15.19       -7.09     12.37 o 
  11   5   6      159.56      180.18     53.40 o 
  12   5   6       18.50        1.01     18.52 o 
  13   5   6       23.73       -9.07     19.95 o 
  14   5   6        4.51      -30.94     20.63 o 
  15   5   6        1.15       10.94     25.19 o 
 -16   6   6      572.82      609.97     31.92 o 
 -15   6   6       76.95       70.08     16.87 o 
 -14   6   6     1527.25     1410.62     42.53 o 
 -13   6   6        4.66        8.66     12.37 o 
 -12   6   6     3439.60     3328.66     88.93 o 
 -11   6   6      870.69      870.48     30.54 o 
 -10   6   6     2817.34     2668.59     53.45 o 
  -9   6   6      112.85      126.62     10.93 o 
  -8   6   6     3448.14     3496.48     46.61 o 
  -7   6   6      630.04      564.09     17.02 o 
  -6   6   6    15097.80    16087.28    158.51 o 
  -5   6   6       64.13       83.19      8.87 o 
  -4   6   6    13279.66    13498.07    134.55 o 
  -3   6   6       75.94       81.50      7.67 o 
  -2   6   6     2851.03     2645.50     36.09 o 
  -1   6   6      735.44      733.85     17.10 o 
   0   6   6     6101.10     5891.31     58.86 o 
   1   6   6       79.40      101.17      9.79 o 
   2   6   6    17117.48    16799.46    162.07 o 
   3   6   6        4.17       -3.76      4.62 o 
   4   6   6    13618.84    13177.80    131.06 o 
   5   6   6      718.54      713.80     22.23 o 
   6   6   6     4586.78     4748.27     52.08 o 
   7   6   6        5.28      -11.51      7.67 o 
   8   6   6     1449.80     1469.86     32.46 o 
   9   6   6      997.69      962.81     27.33 o 
  10   6   6     1165.72     1120.55     34.75 o 
  11   6   6       15.50       20.23     13.86 o 
  12   6   6     1943.22     2117.94     66.16 o 
  13   6   6      659.40      767.79     62.47 o 
  14   6   6     1682.05     2001.10    100.76 o 
 -15   7   6        0.06       -1.26     13.37 o 
 -14   7   6        0.58        3.52     13.33 o 
 -13   7   6       31.43       39.21     14.14 o 
 -12   7   6        3.47      -10.25     10.78 o 
 -11   7   6       54.94       52.80     14.62 o 
 -10   7   6       99.55      128.92     13.46 o 
  -9   7   6       46.40       58.97     13.33 o 
  -8   7   6      184.92      180.02     12.51 o 
  -7   7   6        0.90        0.67      6.74 o 
  -6   7   6      179.37      175.31     11.41 o 
  -5   7   6       59.11       31.32      7.48 o 
  -4   7   6        0.01       -8.69      5.79 o 
  -3   7   6        2.33        4.56      6.18 o 
  -2   7   6        2.56       -0.31      5.72 o 
  -1   7   6      393.48      391.73     14.17 o 
   0   7   6      644.59      646.23     17.21 o 
   1   7   6      854.05      952.37     20.75 o 
   2   7   6       15.17       16.26      9.31 o 
   3   7   6        0.28        0.82      6.06 o 
   4   7   6     1110.07     1160.70     21.00 o 
   5   7   6      172.67      157.10      9.96 o 
   6   7   6      111.49      108.62     13.52 o 
   7   7   6      101.33       64.69     13.48 o 
   8   7   6     1079.03     1104.50     29.09 o 
   9   7   6      145.37      106.57     17.37 o 
  10   7   6        2.29      -19.58     14.91 o 
  11   7   6        2.29      -18.49     16.34 o 
  12   7   6       64.73       48.16     20.63 o 
  13   7   6        0.06      -26.20     28.21 o 
 -14   8   6     1308.22     1348.11     43.69 o 
 -13   8   6       18.63       11.42     13.70 o 
 -12   8   6     1322.12     1329.16     40.63 o 
 -11   8   6        7.69       13.19     15.48 o 
 -10   8   6     1611.24     1450.33     45.96 o 
  -9   8   6        0.59       -2.28      9.53 o 
  -8   8   6     6406.57     6106.42     82.60 o 
  -7   8   6       95.83       75.98     10.85 o 
  -6   8   6     5259.56     5108.22     63.61 o 
  -5   8   6       19.52       11.96      7.33 o 
  -4   8   6     3756.88     3656.14     49.31 o 
  -3   8   6       17.06        9.14      6.91 o 
  -2   8   6     4440.13     4389.42     55.56 o 
  -1   8   6      155.66      171.39     11.36 o 
   0   8   6     5109.63     5002.47     60.88 o 
   1   8   6       45.88       65.31      8.49 o 
   2   8   6     5809.74     5759.76     68.27 o 
   3   8   6       58.04       30.83      8.70 o 
   4   8   6     4339.18     4552.60     65.74 o 
   5   8   6      269.39      299.99     16.72 o 
   6   8   6     2288.74     2317.25     59.32 o 
   7   8   6        0.93        1.29     12.52 o 
   8   8   6     2282.24     2391.78     63.93 o 
   9   8   6       31.93       45.49     19.35 o 
  10   8   6     2265.50     2383.99     90.68 o 
  11   8   6       18.77        2.02     24.18 o 
  12   8   6     1410.73     1450.95     74.56 o 
 -13   9   6      147.65       96.02     18.54 o 
 -12   9   6       64.78       42.94     21.16 o 
 -11   9   6       18.94        4.23     12.44 o 
 -10   9   6       12.05        8.70      9.51 o 
  -9   9   6       37.74       27.59     10.54 o 
  -8   9   6      104.08      106.61     11.63 o 
  -7   9   6       45.30       22.92     10.65 o 
  -6   9   6      451.65      518.36     21.58 o 
  -5   9   6      131.36      149.21     13.71 o 
  -4   9   6      389.30      353.58     18.25 o 
  -3   9   6      237.38      190.92     14.65 o 
  -2   9   6      237.34      264.97     16.29 o 
  -1   9   6       61.59       61.19     10.97 o 
   0   9   6     1211.21     1287.49     30.64 o 
   1   9   6      805.98      842.39     25.05 o 
   2   9   6      180.89      185.11     14.17 o 
   3   9   6       17.02        7.91      9.13 o 
   4   9   6     1229.76     1305.89     31.44 o 
   5   9   6      937.69      974.24     34.94 o 
   6   9   6      196.36      160.20     29.68 o 
   7   9   6       13.02       -0.79     13.49 o 
   8   9   6      116.93       73.52     21.78 o 
   9   9   6      122.34      138.84     54.41 o 
  10   9   6       27.67       12.09     26.20 o 
  11   9   6       19.37       18.14     28.21 o 
 -12  10   6     1147.25     1181.68     49.87 o 
 -11  10   6        1.91      -12.95     14.51 o 
 -10  10   6     1071.38     1037.37     35.73 o 
  -9  10   6       25.10       40.19     12.28 o 
  -8  10   6     1183.58     1092.68     30.67 o 
  -7  10   6       16.83       24.82     10.30 o 
  -6  10   6     2360.86     2322.31     45.03 o 
  -5  10   6       60.66       25.69     12.52 o 
  -4  10   6     2652.02     2655.73     55.30 o 
  -3  10   6      416.48      378.45     19.66 o 
  -2  10   6     2336.99     2374.06     45.08 o 
  -1  10   6       76.97       74.33     12.38 o 
   0  10   6     1751.39     1721.91     37.36 o 
   1  10   6      355.81      333.23     18.58 o 
   2  10   6     2082.56     2110.39     42.25 o 
   3  10   6      112.18      124.69     13.98 o 
   4  10   6     2341.15     2334.86     73.44 o 
   5  10   6       51.00       56.77     15.56 o 
   6  10   6     1197.29     1226.55     39.42 o 
   7  10   6       28.35       21.84     15.32 o 
   8  10   6     1239.35     1359.39     51.65 o 
   9  10   6        6.28      -23.42     19.76 o 
 -10  11   6        0.71       -0.92     15.93 o 
  -9  11   6        0.26       17.16     12.59 o 
  -8  11   6        0.33        9.62     10.22 o 
  -7  11   6       12.17       22.66     12.80 o 
  -6  11   6      121.46      132.32     14.40 o 
  -5  11   6        8.47       15.07     10.21 o 
  -4  11   6        9.89        6.95      9.71 o 
  -3  11   6      102.61      125.86     14.40 o 
  -2  11   6      153.30      143.03     16.97 o 
  -1  11   6        8.56        8.34     11.19 o 
   0  11   6      233.24      241.24     28.36 o 
   1  11   6       88.23       74.58     15.17 o 
   2  11   6      253.60      245.42     20.18 o 
   3  11   6       22.03       17.29     11.82 o 
   4  11   6      112.96      156.65     24.18 o 
   5  11   6       53.80       55.76     48.36 o 
   6  11   6        0.28      -20.56     40.30 o 
   7  11   6       34.98       36.43     14.62 o 
   8  11   6      101.57       94.10     40.30 o 
  -7  12   6       11.69       18.01     13.63 o 
  -6  12   6      818.73      856.59     36.65 o 
  -5  12   6      146.24      161.27     16.29 o 
  -4  12   6     2763.73     2723.78     52.99 o 
  -3  12   6      190.00      214.78     17.71 o 
  -2  12   6     1846.39     1774.80     41.13 o 
  -1  12   6        2.57        5.28     10.10 o 
   0  12   6      854.11      885.47     43.63 o 
   1  12   6      153.60      134.63     15.42 o 
   2  12   6     2536.52     2640.54     52.08 o 
   3  12   6      552.81      564.98     29.68 o 
   4  12   6     2150.42     2190.05     55.75 o 
   5  12   6       44.61       64.17     16.97 o 
 -18   1   7        3.23        2.02     12.23 o 
 -17   1   7      901.86     1017.09     32.44 o 
 -16   1   7      117.55       90.99     14.69 o 
 -15   1   7      896.06      812.40     27.44 o 
 -14   1   7      116.38       61.97     12.64 o 
 -13   1   7     2677.81     2560.04     46.77 o 
 -12   1   7      353.77      363.10     18.25 o 
 -11   1   7     9479.95     9141.44    111.72 o 
 -10   1   7     1125.17     1079.82     26.32 o 
  -9   1   7    13659.62    13838.41    123.76 o 
  -8   1   7      744.40      887.69     15.59 o 
  -7   1   7    19899.71    19837.21    171.71 o 
  -6   1   7      850.79      867.33     14.84 o 
  -5   1   7    23734.79    22582.36    192.68 o 
  -4   1   7      161.54      136.76      6.22 o 
  -3   1   7     6419.69     6484.29     66.90 o 
  -2   1   7      511.41      649.22     16.67 o 
  -1   1   7     6745.24     7354.93     66.55 o 
   0   1   7      102.17       90.74      7.21 o 
   1   1   7    60126.60    59718.98    544.04 o 
   2   1   7      256.64      250.60     12.62 o 
   3   1   7    18816.32    18362.09    173.82 o 
   4   1   7     1350.32     1555.05     22.47 o 
   5   1   7        9.67       32.01      9.90 o 
   6   1   7     1439.29     1422.34     43.25 o 
   7   1   7     8676.62     8361.95     97.62 o 
   8   1   7        8.10       22.39      7.48 o 
   9   1   7    15279.25    15386.40    202.98 o 
  10   1   7       34.39       36.68     17.77 o 
  11   1   7     1182.50     1227.26     47.02 o 
  12   1   7       16.56       11.08     17.10 o 
  13   1   7      310.15      339.92     32.77 o 
  14   1   7        0.03      -28.80     19.20 o 
  15   1   7     2547.80     2856.85     86.92 o 
 -18   2   7       18.07       24.79     13.25 o 
 -17   2   7       11.46       -3.13     11.50 o 
 -16   2   7       15.75       -4.81     11.03 o 
 -15   2   7       40.07       46.30     11.97 o 
 -14   2   7      107.85      118.82     14.11 o 
 -13   2   7       96.00       87.69     12.77 o 
 -12   2   7      458.84      509.60     21.23 o 
 -11   2   7      718.64      700.17     22.26 o 
 -10   2   7      342.72      353.32     16.39 o 
  -9   2   7      465.60      422.02     11.61 o 
  -8   2   7      756.61      798.12     15.13 o 
  -7   2   7       33.10        2.33      6.66 o 
  -6   2   7     1367.56     1472.29     20.81 o 
  -5   2   7      504.84      477.80     14.53 o 
  -4   2   7      880.88      902.05     16.23 o 
  -3   2   7      878.59      757.84     16.16 o 
  -2   2   7     1255.57     1348.82     21.02 o 
  -1   2   7     4150.12     4664.74     49.72 o 
   0   2   7     2635.27     2608.65     27.80 o 
   1   2   7     3089.50     3070.87     36.20 o 
   2   2   7     1477.02     1520.37     24.88 o 
   3   2   7     1842.82     2089.49     27.72 o 
   4   2   7      939.65      777.22     15.23 o 
   5   2   7        4.43       -1.75      2.94 o 
   6   2   7      339.86      370.93     11.90 o 
   7   2   7      136.90      138.76     12.44 o 
   8   2   7      979.68      879.88     19.04 o 
   9   2   7       49.92       40.97     12.69 o 
  10   2   7      170.07      170.43     24.22 o 
  11   2   7       11.88      -20.59     16.34 o 
  12   2   7       37.61        0.00     18.52 o 
  13   2   7       58.51       49.93     22.05 o 
  14   2   7       51.04       49.75     24.91 o 
  15   2   7       21.97        9.07     25.65 o 
 -18   3   7       48.11       74.78     18.16 o 
 -17   3   7     1339.14     1457.66     45.92 o 
 -16   3   7        3.89      -15.31     10.21 o 
 -15   3   7     3176.77     2917.76     54.00 o 
 -14   3   7       18.22        2.86     10.27 o 
 -13   3   7     4527.22     4170.58     64.88 o 
 -12   3   7      728.77      704.87     23.80 o 
 -11   3   7     1816.37     1862.57     36.69 o 
 -10   3   7        5.11        7.28      6.11 o 
  -9   3   7     2230.19     2165.25     31.14 o 
  -8   3   7      423.47      458.73     13.26 o 
  -7   3   7     9702.57     9320.79     87.05 o 
  -6   3   7      147.70      134.03      7.13 o 
  -5   3   7    19065.34    19724.15    170.51 o 
  -4   3   7     1592.38     1829.06     23.33 o 
  -3   3   7     7975.70     8239.65     84.26 o 
  -2   3   7       82.94      119.73     10.96 o 
  -1   3   7    11093.31    11120.99    107.48 o 
   0   3   7      394.56      399.99     13.52 o 
   1   3   7    36162.34    36354.92    335.26 o 
   2   3   7        8.82       45.60      5.56 o 
   3   3   7    14604.39    14119.58    123.91 o 
   4   3   7        0.23        3.52      3.74 o 
   5   3   7     1868.40     1803.61     23.26 o 
   6   3   7      801.30      676.29     19.83 o 
   7   3   7     7391.82     6880.49    213.84 o 
   8   3   7       13.25        7.87      6.43 o 
   9   3   7     9425.92     9058.51    109.51 o 
  10   3   7       36.41       42.08     17.77 o 
  11   3   7     2458.75     2529.08     70.53 o 
  12   3   7       29.67       18.14     18.52 o 
  13   3   7      964.75     1065.82     49.15 o 
  14   3   7      170.93      128.60     27.54 o 
  15   3   7     1106.52     1226.40     57.70 o 
 -17   4   7        7.94       12.12     14.31 o 
 -16   4   7       14.58        6.81     13.53 o 
 -15   4   7        0.31      -15.16     11.35 o 
 -14   4   7        0.08        4.25     15.25 o 
 -13   4   7        1.63       -7.64     12.25 o 
 -12   4   7      135.98      161.64     21.00 o 
 -11   4   7        1.47        2.60      8.47 o 
 -10   4   7       44.86       33.05      7.41 o 
  -9   4   7        1.49       -7.30      4.86 o 
  -8   4   7       19.77       33.62      6.31 o 
  -7   4   7       82.22      119.58      9.31 o 
  -6   4   7      105.61       98.86      7.18 o 
  -5   4   7        3.84       -7.03      4.81 o 
  -4   4   7      224.83      175.51      7.66 o 
  -3   4   7     2332.78     2467.08     29.29 o 
  -2   4   7     1344.12     1518.26     23.54 o 
  -1   4   7      109.51      125.46      6.62 o 
   0   4   7      373.36      329.13      9.31 o 
   1   4   7     1498.87     1491.54     20.64 o 
   2   4   7       12.47       13.59      4.13 o 
   3   4   7     1511.79     1591.90     21.91 o 
   4   4   7     1660.83     1656.95     24.95 o 
   5   4   7     2669.38     2775.73     36.30 o 
   6   4   7       73.27       73.05      9.53 o 
   7   4   7      205.76      219.22     16.65 o 
   8   4   7      108.42      123.14     13.96 o 
   9   4   7       11.69        0.42      7.27 o 
  10   4   7      995.14     1047.94     44.17 o 
  11   4   7      320.63      300.64     29.19 o 
  12   4   7       43.86       23.21     26.20 o 
  13   4   7       20.96       46.41     22.05 o 
  14   4   7      268.55      244.27     32.04 o 
  15   4   7        8.00       -7.05     24.22 o 
 -17   5   7      675.54      656.25     32.99 o 
 -16   5   7      147.80      157.65     20.36 o 
 -15   5   7     1646.73     1739.29     48.62 o 
 -14   5   7       12.59        7.79     11.84 o 
 -13   5   7     1874.25     1890.36     47.51 o 
 -12   5   7      564.95      538.91     26.16 o 
 -11   5   7     3919.33     3806.35     68.93 o 
 -10   5   7       29.39       52.27      9.51 o 
  -9   5   7     3424.02     3387.41     44.87 o 
  -8   5   7      297.02      292.66     12.84 o 
  -7   5   7     7264.35     7065.38     77.41 o 
  -6   5   7      938.94      957.95     20.64 o 
  -5   5   7    10636.30    10670.44     98.59 o 
  -4   5   7      468.20      515.37     14.76 o 
  -3   5   7     4907.13     5115.90     52.32 o 
  -2   5   7     1993.00     1957.44     25.59 o 
  -1   5   7    10061.63    10116.12     93.04 o 
   0   5   7     1220.07     1390.93     38.30 o 
   1   5   7    17698.60    17951.41    157.10 o 
   2   5   7     2633.62     2649.64     31.79 o 
   3   5   7     6244.27     6371.80     63.12 o 
   4   5   7        0.43       -5.96      4.14 o 
   5   5   7     5863.23     5849.19     59.79 o 
   6   5   7     1858.18     1866.37     30.34 o 
   7   5   7     7183.72     7164.12     80.62 o 
   8   5   7       42.28       34.17      9.41 o 
   9   5   7     2594.65     2659.47     54.68 o 
  10   5   7      247.99      223.55     18.98 o 
  11   5   7     1394.13     1429.31     52.00 o 
  12   5   7      115.69      177.43     26.10 o 
  13   5   7     1147.44     1220.58     53.31 o 
  14   5   7        1.67      -30.94     22.17 o 
 -16   6   7        3.40      -15.71     12.73 o 
 -15   6   7       78.27       69.75     16.75 o 
 -14   6   7       53.41       28.08     13.78 o 
 -13   6   7      252.54      229.70     20.47 o 
 -12   6   7      108.40      125.69     16.87 o 
 -11   6   7      197.61      249.84     23.26 o 
 -10   6   7        0.54       -6.55     12.65 o 
  -9   6   7       78.19       63.37     10.26 o 
  -8   6   7       18.37        4.78      6.87 o 
  -7   6   7       31.86       34.65      7.76 o 
  -6   6   7       56.56       47.69      8.04 o 
  -5   6   7      770.22      849.42     20.06 o 
  -4   6   7      343.89      304.85     13.15 o 
  -3   6   7      437.85      372.09     13.63 o 
  -2   6   7      410.22      455.94     14.30 o 
  -1   6   7      268.29      280.27     12.08 o 
   0   6   7     3290.26     3269.08     37.54 o 
   1   6   7      507.19      545.35     17.21 o 
   2   6   7      290.70      325.61     10.97 o 
   3   6   7      288.12      288.18     11.08 o 
   4   6   7     1286.12     1370.23     22.28 o 
   5   6   7       79.98       74.42      9.43 o 
   6   6   7       32.57        8.81      8.33 o 
   7   6   7        3.65      -12.90      8.60 o 
   8   6   7       52.05       32.57      8.54 o 
   9   6   7      149.34      140.17     14.95 o 
  10   6   7      586.68      683.64     29.27 o 
  11   6   7       51.35       51.39     21.37 o 
  12   6   7        0.56      -27.28     18.36 o 
  13   6   7        8.55      -22.17     30.23 o 
 -15   7   7     1135.34     1042.26     39.77 o 
 -14   7   7       32.90       19.59     14.14 o 
 -13   7   7     2009.06     2024.35     53.45 o 
 -12   7   7        2.79       -2.90     10.95 o 
 -11   7   7     2308.46     2258.74     60.87 o 
 -10   7   7      142.82      116.41     19.80 o 
  -9   7   7     6036.53     5793.35     70.41 o 
  -8   7   7       44.86       63.53     10.15 o 
  -7   7   7     5121.08     4962.55     61.61 o 
  -6   7   7        6.08        2.62      6.46 o 
  -5   7   7     3389.60     3295.06     45.37 o 
  -4   7   7       88.46       78.01      8.96 o 
  -3   7   7     7011.77     7194.65     80.47 o 
  -2   7   7      356.08      331.52     13.98 o 
  -1   7   7     9691.81     9992.98    104.92 o 
   0   7   7      969.12     1049.07     26.08 o 
   1   7   7     6225.63     6047.45     69.51 o 
   2   7   7        0.11       -2.28      6.80 o 
   3   7   7     4183.88     4333.90     60.05 o 
   4   7   7       24.15       25.26      9.36 o 
   5   7   7     8300.54     8551.61    105.69 o 
   6   7   7     1028.76     1198.40     29.39 o 
   7   7   7     7656.14     7811.30     89.36 o 
   8   7   7        2.30      -16.05     10.70 o 
   9   7   7     1607.63     1742.43     44.12 o 
  10   7   7      166.92      267.87     44.33 o 
  11   7   7      507.19      636.81     56.43 o 
  12   7   7      118.48      130.99     38.29 o 
  13   7   7      926.20      959.24     72.55 o 
 -14   8   7       62.02       65.29     17.48 o 
 -13   8   7       65.02       64.93     16.50 o 
 -12   8   7       24.26       21.39     12.96 o 
 -11   8   7        0.19      -20.82     30.23 o 
 -10   8   7       11.86       -0.61      9.37 o 
  -9   8   7       43.90       71.67     14.71 o 
  -8   8   7      610.59      537.51     24.53 o 
  -7   8   7      577.40      607.66     20.09 o 
  -6   8   7      226.91      224.88     15.20 o 
  -5   8   7      185.80      209.86     12.79 o 
  -4   8   7      144.24      116.36     10.53 o 
  -3   8   7       41.54       48.54      8.50 o 
  -2   8   7      507.51      531.88     17.11 o 
  -1   8   7      454.89      487.59     16.54 o 
   0   8   7      538.91      584.10     17.95 o 
   1   8   7      505.49      489.58     16.75 o 
   2   8   7      458.29      478.13     16.65 o 
   3   8   7      291.93      298.21     16.16 o 
   4   8   7       13.70        3.29     11.08 o 
   5   8   7       27.82       23.49     13.37 o 
   6   8   7       63.88       87.79     15.56 o 
   7   8   7      259.67      244.41     20.07 o 
   8   8   7       22.42       -5.04     17.88 o 
   9   8   7       71.96       36.20     41.31 o 
  10   8   7       15.02        4.03     24.18 o 
  11   8   7      137.06      110.84     34.26 o 
 -13   9   7     1149.50     1144.20     40.29 o 
 -12   9   7        4.90       -7.28     12.52 o 
 -11   9   7     1288.27     1372.28     41.49 o 
 -10   9   7        9.23        5.54     10.00 o 
  -9   9   7      333.97      366.01     18.84 o 
  -8   9   7       44.42       38.51     11.01 o 
  -7   9   7     3805.22     3779.14     53.87 o 
  -6   9   7        0.88      -13.02      8.68 o 
  -5   9   7     6660.99     6500.01     78.35 o 
  -4   9   7       83.49       59.49     10.12 o 
  -3   9   7     1339.02     1218.76     28.77 o 
  -2   9   7      170.41      175.05     14.17 o 
  -1   9   7     2590.01     2706.34     47.19 o 
   0   9   7      119.82      114.94     15.71 o 
   1   9   7     3969.13     4202.34     63.09 o 
   2   9   7     1106.92     1112.58     28.60 o 
   3   9   7      839.86      755.32     24.03 o 
   4   9   7        5.51      -10.19     11.52 o 
   5   9   7     1115.31     1101.45     35.20 o 
   6   9   7      289.89      274.24     21.71 o 
   7   9   7     1484.05     1647.56     44.41 o 
   8   9   7       53.72       18.97     19.76 o 
   9   9   7     1376.06     1422.25     52.67 o 
  10   9   7        0.31      -22.17     24.18 o 
 -11  10   7      118.30       98.20     21.23 o 
 -10  10   7      226.14      232.79     20.15 o 
  -9  10   7       72.34       68.99     14.21 o 
  -8  10   7       12.38        1.93      9.89 o 
  -7  10   7      278.06      240.78     20.02 o 
  -6  10   7      407.52      475.83     24.99 o 
  -5  10   7       78.07       36.53     11.97 o 
  -4  10   7       50.80       33.59     15.13 o 
  -3  10   7      181.86      189.50     20.67 o 
  -2  10   7       69.70       67.02     12.32 o 
  -1  10   7        0.05      -13.04      9.13 o 
   0  10   7      284.00      275.19     17.55 o 
   1  10   7      150.42      150.99     14.30 o 
   2  10   7        8.83        1.60     10.29 o 
   3  10   7      104.61       41.41     14.98 o 
   4  10   7       54.14       38.89     17.72 o 
   5  10   7       23.64       10.81     13.92 o 
   6  10   7        0.02      -15.82     13.85 o 
   7  10   7        0.26       -5.06     14.10 o 
   8  10   7       10.32      -37.79     25.19 o 
   9  10   7        6.93      -11.89     20.81 o 
  -9  11   7      974.43      892.45     34.12 o 
  -8  11   7       17.04       15.32     11.66 o 
  -7  11   7     1175.60     1086.13     34.90 o 
  -6  11   7      126.84      100.24     13.84 o 
  -5  11   7     1790.82     1866.65     41.43 o 
  -4  11   7      272.86      229.20     20.02 o 
  -3  11   7     2177.56     2164.06     50.95 o 
  -2  11   7       16.13       27.23     11.45 o 
  -1  11   7     2147.50     2135.85     44.48 o 
   0  11   7       37.01       45.88     12.35 o 
   1  11   7     2180.44     2322.01     46.62 o 
   2  11   7      250.96      266.49     24.11 o 
   3  11   7     1795.86     1945.63     51.00 o 
   4  11   7       76.51       55.33     17.38 o 
   5  11   7     1784.03     1738.21     48.66 o 
   6  11   7      102.42      139.52     20.53 o 
   7  11   7     1464.61     1454.40     55.95 o 
  -7  12   7        3.47        7.74     12.51 o 
  -6  12   7        5.53       23.75     12.22 o 
  -5  12   7       17.47       24.69     11.90 o 
  -4  12   7       11.73       14.52     10.76 o 
  -3  12   7        6.45       13.47     10.58 o 
  -2  12   7        0.15        9.75     10.76 o 
  -1  12   7        6.10        8.54     13.03 o 
   0  12   7       84.46      104.40     17.16 o 
   1  12   7      104.52      126.24     42.32 o 
   2  12   7      223.52      229.98     37.28 o 
   3  12   7       11.96       12.44     20.33 o 
   4  12   7        0.15       -6.27     52.40 o 
 -18   0   8      824.92      811.02     54.41 o 
 -17   0   8       62.22       42.54     18.27 o 
 -16   0   8      239.97      215.22     25.18 o 
 -15   0   8       26.70       36.19     17.43 o 
 -14   0   8     3238.71     3431.37     81.07 o 
 -13   0   8       89.77      121.48     35.27 o 
 -12   0   8    13916.77    13253.03    219.88 o 
 -11   0   8      548.39      579.67     30.41 o 
 -10   0   8     2421.38     2411.51     59.02 o 
  -9   0   8      302.29      281.93     29.97 o 
  -8   0   8     8271.45     8595.35    114.83 o 
  -7   0   8      318.69      344.95     22.88 o 
  -6   0   8    54901.04    55469.89    652.40 o 
  -5   0   8     8487.66     9768.88    126.12 o 
  -4   0   8    19177.11    19672.26    238.54 o 
  -3   0   8     2185.48     2544.62     51.88 o 
  -2   0   8      101.35       74.67      6.71 o 
  -1   0   8     2602.76     2599.72     38.85 o 
   0   0   8     8877.46     7664.65     98.34 o 
   1   0   8      370.14      440.80     22.17 o 
   2   0   8    18530.06    17672.03    269.89 o 
   3   0   8     2743.61     2795.41     56.95 o 
   4   0   8    26910.76    27722.14    415.83 o 
   5   0   8      674.50      762.63     17.27 o 
   6   0   8     9393.63     9216.60    153.58 o 
   7   0   8     3087.38     3155.81    102.78 o 
   8   0   8     3240.42     3120.24     67.69 o 
   9   0   8      754.29      743.61     52.40 o 
  10   0   8     1010.14      989.47     60.46 o 
  11   0   8        9.90       34.26     24.18 o 
  12   0   8      682.10      626.73     54.41 o 
  13   0   8       13.07       -8.06     28.21 o 
  14   0   8     1883.08     1928.55     98.75 o 
  15   0   8        0.50       -6.05     34.26 o 
 -18   1   8        0.10       -2.59     12.35 o 
 -17   1   8       98.34       78.66     14.83 o 
 -16   1   8       70.02       62.02     14.11 o 
 -15   1   8      138.88       96.37     18.91 o 
 -14   1   8       44.13       20.64     10.47 o 
 -13   1   8      102.26       76.38     12.14 o 
 -12   1   8       34.67       38.17     11.01 o 
 -11   1   8       14.09       21.71     11.93 o 
 -10   1   8      956.44      841.96     23.60 o 
  -9   1   8       16.76       29.57      5.91 o 
  -8   1   8      259.03      292.18     10.07 o 
  -7   1   8     1598.12     1679.42     23.45 o 
  -6   1   8      598.53      706.67     14.27 o 
  -5   1   8      590.09      631.31     12.99 o 
  -4   1   8       20.14       25.61      4.47 o 
  -3   1   8     1839.33     1580.17     22.68 o 
  -2   1   8      842.22      763.89     24.37 o 
  -1   1   8     1060.81     1045.13     14.50 o 
   0   1   8     2998.19     3114.30     31.96 o 
   1   1   8       15.78       27.11      4.16 o 
   2   1   8      985.90      990.15     16.79 o 
   3   1   8     2341.81     1965.47     26.31 o 
   4   1   8     3730.68     3655.18     42.54 o 
   5   1   8     1102.03     1132.59     23.82 o 
   6   1   8      124.48      136.66      8.37 o 
   7   1   8     2114.55     1969.53     53.42 o 
   8   1   8       81.66      130.31     12.23 o 
   9   1   8      382.56      333.01     20.45 o 
  10   1   8       57.19       39.30     19.95 o 
  11   1   8        0.06       -4.29     16.34 o 
  12   1   8       43.93       39.04     19.20 o 
  13   1   8        7.10      -26.20     19.95 o 
  14   1   8       81.91       64.49     37.28 o 
  15   1   8       20.86       12.64     26.33 o 
 -18   2   8     1085.84     1142.90     36.00 o 
 -17   2   8        6.15        4.38     18.91 o 
 -16   2   8      806.90      791.66     28.76 o 
 -15   2   8      307.70      303.99     19.74 o 
 -14   2   8     2254.60     2331.07     45.96 o 
 -13   2   8        1.43       -2.76      9.22 o 
 -12   2   8     5891.67     5772.91     80.01 o 
 -11   2   8      114.70      129.34     12.60 o 
 -10   2   8     1902.20     1777.20     29.08 o 
  -9   2   8     1710.53     1772.16     25.21 o 
  -8   2   8      905.69      821.62     20.88 o 
  -7   2   8        1.23        2.78      7.74 o 
  -6   2   8    33895.05    34557.79    291.75 o 
  -5   2   8     1064.50     1248.62     19.08 o 
  -4   2   8    28430.75    30375.40    279.43 o 
  -3   2   8      216.01      253.63     13.82 o 
  -2   2   8    10217.76    10091.58    111.85 o 
  -1   2   8      401.43      539.16     21.64 o 
   0   2   8    21603.61    20369.10    174.00 o 
   1   2   8      608.36      704.01     14.62 o 
   2   2   8    15201.71    15078.97    145.39 o 
   3   2   8      202.22      216.88      8.82 o 
   4   2   8     4894.41     4681.83     52.82 o 
   5   2   8     5771.67     6075.97     65.98 o 
   6   2   8     7037.40     6711.20     72.74 o 
   7   2   8      921.41      942.17     28.25 o 
   8   2   8     6522.33     6738.77    100.36 o 
   9   2   8      276.22      312.05     19.53 o 
  10   2   8     3978.62     3995.33     92.62 o 
  11   2   8      670.79      687.10     38.47 o 
  12   2   8     1865.71     1980.72     64.82 o 
  13   2   8        0.08      -29.92     19.95 o 
  14   2   8     1817.24     2080.74     72.67 o 
  15   2   8       88.43      109.60     30.61 o 
 -17   3   8        8.20       -5.51     13.78 o 
 -16   3   8        2.85       -6.52     11.27 o 
 -15   3   8      419.62      387.01     21.40 o 
 -14   3   8      578.10      646.88     25.07 o 
 -13   3   8     1058.70     1027.23     29.56 o 
 -12   3   8      141.37      131.73     13.71 o 
 -11   3   8      374.78      374.55     18.00 o 
 -10   3   8      407.33      402.74     15.95 o 
  -9   3   8        0.02       -2.41      4.51 o 
  -8   3   8       95.38      127.45      8.55 o 
  -7   3   8      563.65      510.96     12.77 o 
  -6   3   8      645.27      669.41     14.01 o 
  -5   3   8      737.46      815.06     15.12 o 
  -4   3   8        0.32       -9.32      6.21 o 
  -3   3   8      137.21       88.92      6.65 o 
  -2   3   8      234.87      265.22     11.93 o 
  -1   3   8     1524.36     1483.42     21.67 o 
   0   3   8       78.14      156.24      7.81 o 
   1   3   8      777.20      824.92     13.75 o 
   2   3   8      195.45      185.89      6.64 o 
   3   3   8      447.80      462.52     13.11 o 
   4   3   8      240.23      186.55      9.55 o 
   5   3   8      403.65      373.73     12.72 o 
   6   3   8      185.14      121.95      9.22 o 
   7   3   8      450.14      527.79     19.49 o 
   8   3   8       17.11        4.35      9.69 o 
   9   3   8      582.14      514.20     46.15 o 
  10   3   8      115.19       83.27     40.30 o 
  11   3   8      509.73      544.55     34.89 o 
  12   3   8       40.71       13.43     19.20 o 
  13   3   8       31.46       -8.34     20.63 o 
  14   3   8        9.13       -6.29     23.48 o 
  15   3   8        0.55       -9.53     26.33 o 
 -17   4   8       37.02       24.62     18.90 o 
 -16   4   8     1319.38     1316.91     42.84 o 
 -15   4   8       86.17      101.17     20.33 o 
 -14   4   8     3702.46     3564.89     70.41 o 
 -13   4   8       78.01       89.26     15.96 o 
 -12   4   8     4799.78     4853.01     90.82 o 
 -11   4   8       23.60       21.58     12.22 o 
 -10   4   8     1506.20     1482.39     27.14 o 
  -9   4   8        3.69        2.83      7.21 o 
  -8   4   8     6366.44     6537.05     65.95 o 
  -7   4   8      926.26     1051.01     19.10 o 
  -6   4   8     9740.82     9584.75     89.81 o 
  -5   4   8      166.45      144.02      8.45 o 
  -4   4   8     2603.46     2168.45     27.56 o 
  -3   4   8      278.82      339.78     10.15 o 
  -2   4   8     7632.26     7647.78     79.80 o 
  -1   4   8      245.79      442.42     12.62 o 
   0   4   8    16293.27    15946.05    139.92 o 
   1   4   8     4018.41     3981.72     42.06 o 
   2   4   8     8002.26     7644.53     79.84 o 
   3   4   8      180.72      174.46      8.77 o 
   4   4   8    10207.29    10176.94    119.11 o 
   5   4   8     1518.32     1427.43     25.15 o 
   6   4   8     6079.31     6041.05     68.85 o 
   7   4   8       11.75      -10.06      6.71 o 
   8   4   8     3627.20     3490.23    106.44 o 
   9   4   8       44.55       19.11     18.28 o 
  10   4   8     2802.09     2901.80     75.52 o 
  11   4   8      658.18      799.15     57.43 o 
  12   4   8     1731.83     1653.74     59.12 o 
  13   4   8        2.89      -30.94     20.63 o 
  14   4   8      949.92      979.50     52.00 o 
 -16   5   8       80.84       51.29     16.29 o 
 -15   5   8       39.10       16.29     14.77 o 
 -14   5   8       42.28       -0.62     12.69 o 
 -13   5   8      156.68      146.37     19.78 o 
 -12   5   8        1.30       -1.57     10.43 o 
 -11   5   8      195.66      152.14     16.96 o 
 -10   5   8      409.51      468.56     18.53 o 
  -9   5   8      417.32      447.48     15.73 o 
  -8   5   8        0.97       -8.92      6.11 o 
  -7   5   8      423.45      453.96     17.44 o 
  -6   5   8       29.97       29.45      9.80 o 
  -5   5   8     1080.85     1060.51     21.89 o 
  -4   5   8      792.30      797.18     15.98 o 
  -3   5   8     2358.44     2517.93     31.24 o 
  -2   5   8       84.36       67.26      7.11 o 
  -1   5   8     1061.53     1034.66     17.31 o 
   0   5   8       20.36       23.10      6.54 o 
   1   5   8      700.63      659.26     14.11 o 
   2   5   8        0.57       -7.21      4.81 o 
   3   5   8      422.88      404.45     11.49 o 
   4   5   8       56.06       63.91      8.42 o 
   5   5   8       59.89       41.60      8.25 o 
   6   5   8      213.15      237.63     13.52 o 
   7   5   8       35.08       40.31      8.79 o 
   8   5   8      283.52      301.87     20.53 o 
   9   5   8        2.29       -6.72     12.80 o 
  10   5   8       48.46       26.20     18.52 o 
  11   5   8       16.57      -14.11     18.52 o 
  12   5   8       90.02      110.53     25.53 o 
  13   5   8       19.69       11.60     23.48 o 
  14   5   8       13.50       -3.20     24.10 o 
 -16   6   8      459.41      424.22     29.19 o 
 -15   6   8       11.36       -1.26     14.14 o 
 -14   6   8     1367.26     1312.53     41.79 o 
 -13   6   8       39.37       41.02     14.51 o 
 -12   6   8     3369.38     3203.53     65.01 o 
 -11   6   8      220.93      202.36     18.54 o 
 -10   6   8     6819.04     6637.85     87.72 o 
  -9   6   8      491.91      479.10     17.27 o 
  -8   6   8     4414.30     4318.43     61.87 o 
  -7   6   8       75.57       71.91      8.87 o 
  -6   6   8     4304.69     4312.36     54.34 o 
  -5   6   8       33.20       30.03     11.30 o 
  -4   6   8    10371.76    10416.55    108.53 o 
  -3   6   8     1178.60     1286.64     24.58 o 
  -2   6   8    13707.74    13351.98    134.08 o 
  -1   6   8      480.36      505.78     19.95 o 
   0   6   8     5208.40     5109.76     59.87 o 
   1   6   8      711.93      720.12     19.48 o 
   2   6   8     2837.01     2901.66     35.36 o 
   3   6   8      226.32      236.10     10.40 o 
   4   6   8     7890.87     7917.65     87.29 o 
   5   6   8      986.51      979.43     22.68 o 
   6   6   8     9019.21     9198.67    100.50 o 
   7   6   8      555.23      593.52     20.24 o 
   8   6   8     2829.12     2801.40     43.96 o 
   9   6   8      128.00      128.88     14.73 o 
  10   6   8     1159.87     1266.04     65.49 o 
  11   6   8      245.31      199.55     27.07 o 
  12   6   8     1253.94     1446.36     56.27 o 
  13   6   8       32.03       -4.03     22.80 o 
 -15   7   8        0.93       -2.51     14.37 o 
 -14   7   8       13.52       -8.91     13.50 o 
 -13   7   8       25.42       40.19     15.04 o 
 -12   7   8       32.03       14.61     16.03 o 
 -11   7   8      149.50      155.67     17.24 o 
 -10   7   8       18.09       -8.24     10.76 o 
  -9   7   8        0.01       -6.22     13.14 o 
  -8   7   8      205.24      219.13     13.94 o 
  -7   7   8      314.38      290.33     14.90 o 
  -6   7   8       15.27        8.48      7.82 o 
  -5   7   8      263.32      247.44     12.79 o 
  -4   7   8      570.24      592.87     17.85 o 
  -3   7   8      653.17      675.54     18.51 o 
  -2   7   8       75.32       48.92      8.16 o 
  -1   7   8       15.58       26.69      7.25 o 
   0   7   8      243.67      275.62     13.15 o 
   1   7   8      396.58      408.10     15.18 o 
   2   7   8       67.84       52.62      9.89 o 
   3   7   8       55.09       56.49     10.51 o 
   4   7   8      694.88      632.38     22.42 o 
   5   7   8       36.23       60.19     12.06 o 
   6   7   8       41.85       27.96     10.12 o 
   7   7   8       11.64       24.74     10.12 o 
   8   7   8      255.25      253.45     17.71 o 
   9   7   8       14.08       -4.67     13.33 o 
  10   7   8       17.35       -2.02     26.20 o 
  11   7   8       14.10        2.02     28.21 o 
  12   7   8       45.67        8.06     32.24 o 
 -14   8   8     1236.86     1294.53     43.78 o 
 -13   8   8       12.02       20.01     14.37 o 
 -12   8   8     1162.37     1119.72     37.54 o 
 -11   8   8        8.57        6.37     13.22 o 
 -10   8   8     1625.71     1542.29     66.50 o 
  -9   8   8      263.26      245.47     16.86 o 
  -8   8   8     4231.56     4350.31     58.74 o 
  -7   8   8        0.18      -12.53      8.35 o 
  -6   8   8     3968.30     3944.22     54.18 o 
  -5   8   8       23.07       30.95     11.76 o 
  -4   8   8     2795.56     2779.24     42.24 o 
  -3   8   8       48.39       49.04      9.03 o 
  -2   8   8     4757.66     4736.42     60.20 o 
  -1   8   8       74.75       79.72      9.49 o 
   0   8   8     3576.07     3716.97     50.54 o 
   1   8   8      105.41      114.33     10.81 o 
   2   8   8     1822.56     1783.37     31.55 o 
   3   8   8       47.60       61.53     13.37 o 
   4   8   8     2787.44     2738.38     56.47 o 
   5   8   8        0.21      -14.16     16.61 o 
   6   8   8     1752.94     1883.60     45.96 o 
   7   8   8       68.71       71.85     15.77 o 
   8   8   8     1369.73     1384.57     48.78 o 
   9   8   8        3.41      -22.81     28.21 o 
 -13   9   8       23.06       21.97     15.32 o 
 -12   9   8        0.72       -9.20     11.77 o 
 -11   9   8       67.00       47.08     18.14 o 
 -10   9   8       17.17        4.10     11.91 o 
  -9   9   8      176.00      178.24     18.54 o 
  -8   9   8        0.25      -11.64      7.76 o 
  -7   9   8       16.52       25.25      9.78 o 
  -6   9   8       37.44        8.19      9.40 o 
  -5   9   8      110.69      133.28     12.92 o 
  -4   9   8        3.72       -7.80      8.50 o 
  -3   9   8       17.73       26.25      9.43 o 
  -2   9   8       42.56       42.07     10.97 o 
  -1   9   8       62.70       46.16     11.27 o 
   0   9   8      639.65      654.61     23.21 o 
   1   9   8       45.14       39.48     10.73 o 
   2   9   8        6.52        8.38     12.31 o 
   3   9   8       88.07      100.68     15.96 o 
   4   9   8        2.08      -15.67     12.16 o 
   5   9   8       11.27        8.96     13.37 o 
   6   9   8      658.41      717.92     30.85 o 
   7   9   8       31.61       24.65     18.89 o 
   8   9   8        0.54       10.72     18.61 o 
   9   9   8        0.20      -21.42     18.27 o 
 -11  10   8        4.87       -0.48     16.04 o 
 -10  10   8     1080.45      971.04     34.42 o 
  -9  10   8        2.78        8.67     11.52 o 
  -8  10   8     1699.22     1665.25     45.35 o 
  -7  10   8        5.73       -2.42     10.51 o 
  -6  10   8     1671.18     1722.90     39.20 o 
  -5  10   8        4.08       -3.21      9.91 o 
  -4  10   8     2619.93     2449.00     46.81 o 
  -3  10   8      192.65      185.24     16.18 o 
  -2  10   8     3073.06     3007.58     52.86 o 
  -1  10   8      370.45      338.82     19.36 o 
   0  10   8     3439.34     3503.75     58.35 o 
   1  10   8       23.64       36.10     15.30 o 
   2  10   8     2995.53     3046.15     64.18 o 
   3  10   8       11.01      -10.24     12.31 o 
   4  10   8      866.97      916.03     35.05 o 
   5  10   8       42.22       49.20     16.75 o 
   6  10   8     1027.10     1108.80     44.28 o 
   7  10   8       97.74       83.28     18.36 o 
   8  10   8     2110.58     2413.18    138.04 o 
  -9  11   8       24.50       39.71     13.45 o 
  -8  11   8       46.97       30.72     12.29 o 
  -7  11   8       10.93       14.74     17.45 o 
  -6  11   8       10.99      -17.51     11.68 o 
  -5  11   8       22.50       31.13     13.37 o 
  -4  11   8        0.13      -11.99      9.91 o 
  -3  11   8       47.48       19.57     11.36 o 
  -2  11   8       49.32       40.59     12.20 o 
  -1  11   8       59.55       56.49     12.95 o 
   0  11   8        0.62      -10.16     13.32 o 
   1  11   8        9.38        7.45     14.31 o 
   2  11   8        1.99      -10.27     13.92 o 
   3  11   8        1.68        3.66     18.14 o 
   4  11   8      153.38      140.24     20.53 o 
   5  11   8       34.63        9.84     15.96 o 
   6  11   8      218.23      253.82     24.81 o 
  -6  12   8     1110.42     1259.20     49.45 o 
  -5  12   8      111.81      117.66     15.80 o 
  -4  12   8     1119.33     1080.17     38.45 o 
  -3  12   8       21.95       16.98     13.53 o 
  -2  12   8      705.11      692.29     31.13 o 
  -1  12   8       56.52       65.64     15.60 o 
   0  12   8     1135.75     1126.60     47.48 o 
   1  12   8      161.08      144.44     21.04 o 
   2  12   8     2021.73     2114.89     66.72 o 
   3  12   8      257.05      306.83     26.05 o 
 -18   1   9        0.05      -14.22     12.25 o 
 -17   1   9      902.84      783.99     29.82 o 
 -16   1   9        1.23      -12.28     10.21 o 
 -15   1   9     2285.66     2186.25     45.80 o 
 -14   1   9       50.81       35.61     11.84 o 
 -13   1   9     2838.48     3099.82     57.59 o 
 -12   1   9       13.15       32.81     10.59 o 
 -11   1   9     2708.63     2651.75     46.03 o 
 -10   1   9      308.28      330.80     19.58 o 
  -9   1   9    10266.22     9927.27    120.82 o 
  -8   1   9       11.39       29.26      6.61 o 
  -7   1   9    15157.64    15027.84    133.98 o 
  -6   1   9     1843.09     2168.76     27.76 o 
  -5   1   9     6733.66     6976.17     67.22 o 
  -4   1   9      236.09      266.68     10.15 o 
  -3   1   9     9805.24    10387.91    122.27 o 
  -2   1   9      533.34      597.08     20.58 o 
  -1   1   9    21206.65    20682.83    176.79 o 
   0   1   9       83.04       70.21      9.02 o 
   1   1   9    21332.94    20064.80    190.36 o 
   2   1   9     1556.87     1650.74     23.50 o 
   3   1   9     2323.91     2270.75     29.67 o 
   4   1   9       10.42       18.16      5.44 o 
   5   1   9     2284.29     2112.12     84.12 o 
   6   1   9      640.00      631.83     19.47 o 
   7   1   9    18364.34    18020.96    233.94 o 
   8   1   9      134.15      127.02     14.41 o 
   9   1   9     5699.74     5814.24    119.70 o 
  10   1   9       25.75       26.04     17.77 o 
  11   1   9        9.57      -20.41     16.34 o 
  12   1   9      480.13      507.55     37.05 o 
  13   1   9     1605.19     1779.04     65.55 o 
  14   1   9        0.03      -10.20     23.48 o 
 -18   2   9       12.62       -2.13     12.92 o 
 -17   2   9        0.32      -17.56     14.25 o 
 -16   2   9       22.54        5.53     11.63 o 
 -15   2   9       74.72       86.29     21.13 o 
 -14   2   9      132.95      126.92     15.30 o 
 -13   2   9      135.13      115.25     13.84 o 
 -12   2   9       32.70        9.02     15.71 o 
 -11   2   9       96.25       68.08     10.80 o 
 -10   2   9       26.26       14.19      6.51 o 
  -9   2   9       74.81       56.06      6.70 o 
  -8   2   9      711.11      717.88     15.50 o 
  -7   2   9        0.51       -5.80      4.44 o 
  -6   2   9      990.66     1090.52     18.62 o 
  -5   2   9      705.52      707.84     33.12 o 
  -4   2   9        6.64        0.66      7.26 o 
  -3   2   9       26.15       27.31      5.84 o 
  -2   2   9     1674.52     2182.51     29.51 o 
  -1   2   9      935.54      908.04     14.96 o 
   0   2   9      229.64      336.76      8.80 o 
   1   2   9     1402.44     1261.55     21.18 o 
   2   2   9      493.04      418.89     12.21 o 
   3   2   9     2804.25     3009.92     37.96 o 
   4   2   9       36.14       66.33     20.50 o 
   5   2   9      144.05      131.88      8.28 o 
   6   2   9      354.40      330.25     15.33 o 
   7   2   9      187.74      149.15     12.81 o 
   8   2   9        3.47      -11.73      7.82 o 
   9   2   9      381.05      413.96     23.13 o 
  10   2   9       22.08       15.11     17.10 o 
  11   2   9        3.06      -13.35     27.21 o 
  12   2   9      132.80      148.45     27.07 o 
  13   2   9      129.16      136.81     28.50 o 
  14   2   9        5.24       -6.68     24.91 o 
 -17   3   9      587.33      508.65     29.46 o 
 -16   3   9       16.07      -11.37     11.84 o 
 -15   3   9     2877.74     2904.91     54.80 o 
 -14   3   9      102.39      125.91     16.29 o 
 -13   3   9     4918.71     5085.01     88.13 o 
 -12   3   9        8.34       16.37     10.09 o 
 -11   3   9     2101.23     2108.79     40.18 o 
 -10   3   9        2.92       -6.43      5.83 o 
  -9   3   9     3988.07     3980.56     68.37 o 
  -8   3   9      305.52      330.95     12.93 o 
  -7   3   9     9632.07    10019.19    102.52 o 
  -6   3   9      481.03      473.42     14.12 o 
  -5   3   9     3072.45     3091.88     36.05 o 
  -4   3   9      415.26      391.06     15.46 o 
  -3   3   9     8865.51     8970.61     98.83 o 
  -2   3   9      109.42      122.18      9.50 o 
  -1   3   9    22072.03    22846.32    239.29 o 
   0   3   9     2963.55     3004.58     82.90 o 
   1   3   9    17214.42    16735.46    162.37 o 
   2   3   9       87.62      121.67     10.00 o 
   3   3   9     6223.40     6092.42     67.17 o 
   4   3   9      395.19      316.60     12.01 o 
   5   3   9     6505.95     6291.34     70.17 o 
   6   3   9        1.47       10.80      8.59 o 
   7   3   9     7490.97     7193.62    117.61 o 
   8   3   9      334.65      316.43     20.40 o 
   9   3   9     3155.42     3393.64     82.65 o 
  10   3   9      416.76      384.70     30.61 o 
  11   3   9     1252.63     1220.60     56.43 o 
  12   3   9       24.57       24.39     20.63 o 
  13   3   9     2269.12     2246.65    101.77 o 
  14   3   9       33.02       -7.05     25.65 o 
 -17   4   9        0.40      -15.44     13.53 o 
 -16   4   9        0.02        2.54     13.57 o 
 -15   4   9      122.82      141.81     18.93 o 
 -14   4   9        7.01       11.47     13.53 o 
 -13   4   9        1.65        2.46     20.53 o 
 -12   4   9      148.55      108.38     18.90 o 
 -11   4   9      119.32      131.59     16.21 o 
 -10   4   9      508.07      462.23     16.19 o 
  -9   4   9        1.28       -0.71      5.55 o 
  -8   4   9       25.54       23.93      6.43 o 
  -7   4   9        1.03       -1.95      5.55 o 
  -6   4   9      144.57      159.43      9.50 o 
  -5   4   9       20.40       12.26      8.11 o 
  -4   4   9     1317.41     1337.87     20.89 o 
  -3   4   9      445.39      452.50     14.00 o 
  -2   4   9      355.58      368.85     12.34 o 
  -1   4   9      188.84      183.48      8.36 o 
   0   4   9     1330.88     1296.94     19.76 o 
   1   4   9      189.13      222.69      9.85 o 
   2   4   9     1805.25     1766.79     32.39 o 
   3   4   9      715.44      702.03     17.34 o 
   4   4   9      682.58      657.66     16.90 o 
   5   4   9       57.41       46.40      8.26 o 
   6   4   9     1226.12     1295.94     25.28 o 
   7   4   9       33.39       11.25     14.59 o 
   8   4   9       59.27       68.33     19.52 o 
   9   4   9        0.07      -14.93     12.14 o 
  10   4   9      362.56      373.86     30.61 o 
  11   4   9        0.81       -6.69     17.77 o 
  12   4   9      278.96      340.26     33.46 o 
  13   4   9       44.90       19.17     23.48 o 
  14   4   9       37.71       51.39     27.07 o 
 -16   5   9       82.20       60.86     25.08 o 
 -15   5   9     1533.30     1459.85     44.72 o 
 -14   5   9      160.92      163.01     20.85 o 
 -13   5   9     1149.33     1098.12     37.09 o 
 -12   5   9      300.71      281.01     21.46 o 
 -11   5   9     2116.35     2141.16     49.08 o 
 -10   5   9      357.99      358.03     17.87 o 
  -9   5   9     7396.72     7550.30     84.35 o 
  -8   5   9      525.79      532.23     16.91 o 
  -7   5   9     7440.56     7347.71     81.50 o 
  -6   5   9      923.39      909.71     23.73 o 
  -5   5   9     4547.47     4789.62     57.70 o 
  -4   5   9       74.29       78.37      8.19 o 
  -3   5   9     8604.03     8748.39     83.88 o 
  -2   5   9      670.62      707.45     17.48 o 
  -1   5   9    12171.82    12029.13    110.28 o 
   0   5   9        8.90        7.50      6.60 o 
   1   5   9     6924.42     6547.64     64.92 o 
   2   5   9       16.57       10.36      8.84 o 
   3   5   9     5387.46     5108.28     62.04 o 
   4   5   9      399.45      364.97     16.51 o 
   5   5   9     4673.44     4795.08     67.24 o 
   6   5   9       28.47       20.75      7.95 o 
   7   5   9     3982.61     4051.34    145.82 o 
   8   5   9      327.77      343.72     18.44 o 
   9   5   9     2660.69     2623.17     63.50 o 
  10   5   9      252.55      278.26     56.43 o 
  11   5   9     1436.56     1607.91     57.70 o 
  12   5   9       32.02      -11.74     20.63 o 
  13   5   9     1016.86     1090.50     54.09 o 
 -16   6   9        5.25        7.36     15.54 o 
 -15   6   9       40.34       31.61     15.69 o 
 -14   6   9        0.45      -15.48     11.19 o 
 -13   6   9       17.58       11.98     13.18 o 
 -12   6   9        1.91        2.86     13.02 o 
 -11   6   9       20.41      -12.73     10.95 o 
 -10   6   9       18.72       22.23     11.34 o 
  -9   6   9      309.05      340.85     16.25 o 
  -8   6   9      237.91      269.11     13.94 o 
  -7   6   9      858.18      828.59     23.53 o 
  -6   6   9      397.53      400.74     15.40 o 
  -5   6   9       16.24        2.04      7.45 o 
  -4   6   9       26.34       24.50      7.40 o 
  -3   6   9       57.45       51.00      8.04 o 
  -2   6   9        0.97        2.19      6.51 o 
  -1   6   9      232.26      201.59     11.61 o 
   0   6   9       19.62       24.39      6.64 o 
   1   6   9      147.89      153.84     10.73 o 
   2   6   9       49.93       64.16      8.56 o 
   3   6   9       39.75       16.96      7.98 o 
   4   6   9       48.00       63.03      9.75 o 
   5   6   9       73.74       31.35      9.96 o 
   6   6   9       40.64       31.00     10.20 o 
   7   6   9      219.02      188.13     13.82 o 
   8   6   9      369.75      371.52     20.32 o 
   9   6   9       20.78       -8.06     14.32 o 
  10   6   9      188.97      219.69     27.07 o 
  11   6   9       21.16      -15.11     19.95 o 
  12   6   9       78.08       84.91     26.33 o 
 -15   7   9     1032.73     1067.04     40.59 o 
 -14   7   9       22.75       23.22     14.77 o 
 -13   7   9      700.33      661.06     30.54 o 
 -12   7   9       31.72       17.52     12.69 o 
 -11   7   9     1480.05     1425.23     41.03 o 
 -10   7   9      190.18      208.53     15.99 o 
  -9   7   9     8733.02     8516.69     96.17 o 
  -8   7   9      371.95      349.95     17.07 o 
  -7   7   9     9751.63     9616.34    105.36 o 
  -6   7   9       65.95       69.11      9.83 o 
  -5   7   9      353.39      351.63     15.04 o 
  -4   7   9      170.85      179.54     11.71 o 
  -3   7   9     1576.71     1544.34     28.84 o 
  -2   7   9      780.98      782.58     20.61 o 
  -1   7   9     8847.74     8967.81     97.61 o 
   0   7   9      903.09     1036.19     23.50 o 
   1   7   9     5575.34     5633.68     77.70 o 
   2   7   9        2.03      -15.57     10.38 o 
   3   7   9     2177.71     2101.44     39.91 o 
   4   7   9      825.63      899.57     27.34 o 
   5   7   9     2804.93     3018.58     50.72 o 
   6   7   9      762.13      876.79     26.83 o 
   7   7   9     2346.99     2338.81     44.45 o 
   8   7   9      280.20      272.03     21.70 o 
   9   7   9     1858.64     1922.50     49.24 o 
  10   7   9      156.92      189.43     38.29 o 
  11   7   9      919.12      951.18     68.52 o 
  12   7   9        3.40      -42.32     28.21 o 
 -14   8   9        7.61        1.01     14.98 o 
 -13   8   9       53.70       56.46     15.67 o 
 -12   8   9       14.91        5.65     12.96 o 
 -11   8   9       49.00       43.54     14.14 o 
 -10   8   9       20.09       36.47     10.74 o 
  -9   8   9      221.76      227.75     16.51 o 
  -8   8   9       12.86        0.50      9.52 o 
  -7   8   9       31.03       32.11     14.72 o 
  -6   8   9      467.90      424.11     18.36 o 
  -5   8   9     1421.72     1441.22     29.75 o 
  -4   8   9     1175.71     1178.15     26.55 o 
  -3   8   9        4.15       -6.53      7.45 o 
  -2   8   9      221.28      235.90     13.46 o 
  -1   8   9      442.90      416.41     16.39 o 
   0   8   9      218.71      250.42     13.51 o 
   1   8   9       24.39        9.79      9.71 o 
   2   8   9        0.09      -13.07      8.71 o 
   3   8   9      527.08      533.93     24.96 o 
   4   8   9      177.71      141.76     14.86 o 
   5   8   9        2.95       16.90     16.44 o 
   6   8   9        0.08        3.78     12.89 o 
   7   8   9      260.70      315.34     22.20 o 
   8   8   9       66.11       56.19     34.26 o 
   9   8   9        5.82      -38.29     30.23 o 
 -12   9   9        9.91      -11.25     12.52 o 
 -11   9   9      500.95      414.91     25.97 o 
 -10   9   9       22.54       -8.56     14.04 o 
  -9   9   9      935.07      886.77     28.19 o 
  -8   9   9       73.04       66.64     11.51 o 
  -7   9   9     3385.09     3395.96     51.16 o 
  -6   9   9      317.27      316.88     27.26 o 
  -5   9   9     4786.28     4777.12     63.88 o 
  -4   9   9        2.37       -6.95      8.56 o 
  -3   9   9     4295.07     4210.13     57.98 o 
  -2   9   9       25.63       15.72      9.55 o 
  -1   9   9     5181.28     5216.16     74.92 o 
   0   9   9      497.51      515.68     26.30 o 
   1   9   9     2690.16     2736.11     58.34 o 
   2   9   9       67.20       31.48     15.50 o 
   3   9   9     2216.00     2298.82     52.81 o 
   4   9   9       65.78       88.27     17.24 o 
   5   9   9     1863.81     1820.68     61.97 o 
   6   9   9       32.14       16.17     14.75 o 
   7   9   9      594.62      653.07     30.36 o 
   8   9   9       40.74       76.51     68.52 o 
   9   9   9      701.23      679.12     64.49 o 
 -11  10   9        1.82      -12.64     16.12 o 
 -10  10   9        2.52       13.12     11.24 o 
  -9  10   9       84.74       68.69     15.87 o 
  -8  10   9        2.70        0.59     10.87 o 
  -7  10   9      296.85      309.56     19.85 o 
  -6  10   9      137.26       99.71     13.77 o 
  -5  10   9       41.18       22.91     10.97 o 
  -4  10   9       35.28       27.66     11.57 o 
  -3  10   9        2.04       -3.02      9.99 o 
  -2  10   9      352.32      368.61     20.11 o 
  -1  10   9      825.50      797.61     26.93 o 
   0  10   9      109.50      100.54     17.77 o 
   1  10   9        3.77      -11.88     13.08 o 
   2  10   9      104.95       83.26     17.16 o 
   3  10   9       42.75       18.68     14.75 o 
   4  10   9       18.15       23.26     15.42 o 
   5  10   9      570.23      524.99     29.46 o 
   6  10   9      139.37      149.52     20.07 o 
   7  10   9      131.46       97.86     22.53 o 
   8  10   9       71.19        5.79     30.23 o 
  -8  11   9        2.05        4.34     13.96 o 
  -7  11   9     1663.78     1717.39     47.62 o 
  -6  11   9       12.35       -0.47     11.14 o 
  -5  11   9      504.00      525.90     23.84 o 
  -4  11   9        5.36       -2.25     10.51 o 
  -3  11   9      525.33      544.30     23.65 o 
  -2  11   9        9.47        1.07     10.07 o 
  -1  11   9     2048.40     2056.26     53.29 o 
   0  11   9       14.44       16.72     14.75 o 
   1  11   9     2159.96     2140.63     54.86 o 
   2  11   9       21.01       43.07     16.26 o 
   3  11   9     1206.46     1176.48     41.29 o 
   4  11   9       30.12        8.42     15.61 o 
   5  11   9     1466.23     1655.97     48.92 o 
  -5  12   9       16.89       15.25     15.30 o 
  -4  12   9       45.95       35.01     15.47 o 
  -3  12   9        1.29      -15.32     10.97 o 
  -2  12   9      118.75       97.02     19.15 o 
  -1  12   9       49.42       40.56     16.12 o 
   0  12   9       34.29        6.22     15.34 o 
   1  12   9       10.37       -4.88     14.11 o 
 -18   0  10      525.26      490.40     36.31 o 
 -17   0  10       81.86       80.86     22.27 o 
 -16   0  10      395.38      417.46     49.37 o 
 -15   0  10      150.35      134.16     22.27 o 
 -14   0  10     3459.67     3507.34     83.93 o 
 -13   0  10      303.07      316.19     26.96 o 
 -12   0  10     4950.35     4908.09    101.70 o 
 -11   0  10       20.50        4.98     25.19 o 
 -10   0  10     4460.54     4449.98     90.90 o 
  -9   0  10       63.90       58.28     13.34 o 
  -8   0  10    15286.60    15899.36    336.62 o 
  -7   0  10        4.34       15.94      7.55 o 
  -6   0  10    15590.07    15763.90    198.21 o 
  -5   0  10       20.25        4.41     16.54 o 
  -4   0  10     4504.79     4618.50    145.09 o 
  -3   0  10      377.24      433.07     43.18 o 
  -2   0  10    10206.11     9784.95    149.92 o 
  -1   0  10       37.81       59.85     22.17 o 
   0   0  10    10077.23     9456.08    271.39 o 
   1   0  10        7.31       30.56     14.11 o 
   2   0  10     4209.10     4238.30     81.19 o 
   3   0  10     2561.21     2538.87     56.95 o 
   4   0  10     2479.08     2355.65     54.09 o 
   5   0  10      332.54      260.26     29.22 o 
   6   0  10    16223.73    15374.78    287.17 o 
   7   0  10      206.07      220.31     20.33 o 
   8   0  10     8447.05     8105.16    215.63 o 
   9   0  10      192.12      141.06     32.24 o 
  10   0  10      425.35      477.60     48.36 o 
  11   0  10      243.10      314.37     44.33 o 
  12   0  10     1198.15     1348.17     78.59 o 
  13   0  10       77.35       52.40     38.29 o 
  14   0  10     2145.07     2575.43    118.90 o 
 -18   1  10        7.51       -5.67     11.69 o 
 -17   1  10       56.95       55.01     14.17 o 
 -16   1  10       45.22       23.29     12.64 o 
 -15   1  10       35.80       40.16     13.38 o 
 -14   1  10       33.71       24.09     12.77 o 
 -13   1  10      159.22      163.59     15.50 o 
 -12   1  10      301.34      320.55     18.09 o 
 -11   1  10       38.71       39.15     13.96 o 
 -10   1  10      234.12      285.06     12.81 o 
  -9   1  10     1926.15     1967.87     30.04 o 
  -8   1  10      504.19      518.55     14.05 o 
  -7   1  10     2622.80     2934.21     35.39 o 
  -6   1  10       88.33       91.53     12.47 o 
  -5   1  10       90.56      119.51      7.31 o 
  -4   1  10        0.27       -1.45      3.60 o 
  -3   1  10      151.33      105.59      8.11 o 
  -2   1  10      141.32      185.38      7.95 o 
  -1   1  10      134.98      181.79      7.13 o 
   0   1  10      231.31      207.52      7.42 o 
   1   1  10     8221.01     8295.48     91.98 o 
   2   1  10     3686.19     3589.28     42.69 o 
   3   1  10     1388.07     1543.64     29.44 o 
   4   1  10      337.88      355.23     15.06 o 
   5   1  10       79.70       84.67     10.48 o 
   6   1  10       53.60       47.22     10.22 o 
   7   1  10       10.82       -2.26      8.79 o 
   8   1  10     1010.26     1029.84     32.90 o 
   9   1  10       32.81      -15.77     16.34 o 
  10   1  10      208.94      141.32     24.22 o 
  11   1  10        0.60       -5.16     17.77 o 
  12   1  10        9.05      -14.97     40.30 o 
  13   1  10        8.58        1.01     24.22 o 
  14   1  10        6.37      -36.34     24.22 o 
 -17   2  10       78.28       92.64     16.04 o 
 -16   2  10     1612.51     1584.27     40.18 o 
 -15   2  10      133.47      119.93     18.03 o 
 -14   2  10     3116.67     2967.57     54.03 o 
 -13   2  10       32.10       26.13     11.15 o 
 -12   2  10     2008.31     2098.49     46.73 o 
 -11   2  10       77.53       45.78     10.59 o 
 -10   2  10     3150.21     3195.19     44.08 o 
  -9   2  10      748.75      741.41     16.79 o 
  -8   2  10     9286.75     9020.49     86.98 o 
  -7   2  10       14.45       11.30      5.55 o 
  -6   2  10     8948.94     8889.41     84.65 o 
  -5   2  10     1557.66     1560.99     23.02 o 
  -4   2  10     5243.12     5010.12     85.32 o 
  -3   2  10       36.91       20.95      4.61 o 
  -2   2  10    11323.12    11017.66    112.13 o 
  -1   2  10     1740.72     1864.68     28.99 o 
   0   2  10    27527.41    28268.45    275.20 o 
   1   2  10      948.33      820.18     17.65 o 
   2   2  10     8838.00     8520.81     88.56 o 
   3   2  10      108.24       77.16      6.62 o 
   4   2  10     2645.81     2666.38     42.51 o 
   5   2  10      623.96      661.79     20.36 o 
   6   2  10     4563.61     4493.81     63.10 o 
   7   2  10       24.60        9.85      9.37 o 
   8   2  10     3953.62     3902.63     81.50 o 
   9   2  10       83.36       63.48     19.95 o 
  10   2  10     1204.91     1131.78     46.29 o 
  11   2  10       47.73       48.36     21.37 o 
  12   2  10     2342.48     2338.49     73.38 o 
  13   2  10       53.05       34.42     26.33 o 
  14   2  10     1524.82     1753.12    102.78 o 
 -17   3  10        9.68       17.34     14.24 o 
 -16   3  10        6.47      -14.75     12.11 o 
 -15   3  10       45.12       47.97     15.30 o 
 -14   3  10        5.05      -19.63     13.09 o 
 -13   3  10       65.47       53.29     12.74 o 
 -12   3  10      610.95      680.31     24.99 o 
 -11   3  10      125.38      128.12     13.53 o 
 -10   3  10        0.04       -9.19      6.13 o 
  -9   3  10     1011.18      923.68     20.45 o 
  -8   3  10     1475.58     1642.21     27.93 o 
  -7   3  10       71.06       78.50      8.43 o 
  -6   3  10       18.80       24.57      5.97 o 
  -5   3  10     2742.05     2815.83     37.62 o 
  -4   3  10      943.36      954.10     21.43 o 
  -3   3  10     1557.51     1623.52     28.29 o 
  -2   3  10      450.40      395.43     11.06 o 
  -1   3  10     1933.33     1995.95     46.22 o 
   0   3  10      211.51      259.14      9.12 o 
   1   3  10      182.82      163.15      9.41 o 
   2   3  10       48.58       78.30      7.53 o 
   3   3  10      170.49      159.36      9.15 o 
   4   3  10      154.13      209.82     10.71 o 
   5   3  10      495.71      482.05     18.33 o 
   6   3  10       37.42       39.10     10.40 o 
   7   3  10        6.19        8.60     10.40 o 
   8   3  10       30.84       21.26     10.12 o 
   9   3  10       96.39       95.80     15.69 o 
  10   3  10      128.44      142.27     23.48 o 
  11   3  10       33.94       35.19     29.22 o 
  12   3  10       33.76       18.14     24.22 o 
  13   3  10       36.44        9.40     23.48 o 
 -17   4  10       16.81        7.51     15.56 o 
 -16   4  10      941.62      957.84     37.69 o 
 -15   4  10       33.54       49.58     15.69 o 
 -14   4  10     3822.98     3712.55     73.82 o 
 -13   4  10       11.27      -10.63     12.37 o 
 -12   4  10     4561.66     4550.87     80.83 o 
 -11   4  10      231.91      229.74     26.13 o 
 -10   4  10     2057.01     2064.76     38.46 o 
  -9   4  10        1.70       -3.92      5.83 o 
  -8   4  10     4592.65     4530.96     50.87 o 
  -7   4  10      485.75      419.89     13.55 o 
  -6   4  10    10472.25    10747.80    101.30 o 
  -5   4  10      513.44      487.90     13.91 o 
  -4   4  10     8176.37     8477.05     90.49 o 
  -3   4  10      723.40      656.66     16.67 o 
  -2   4  10     7815.59     7761.93     82.55 o 
  -1   4  10      646.39      580.24     17.32 o 
   0   4  10     8795.83     8880.52     92.59 o 
   1   4  10      201.82      198.62     19.43 o 
   2   4  10     8865.59     8832.46     93.91 o 
   3   4  10      986.50     1027.55     21.27 o 
   4   4  10     7388.57     7229.87     80.16 o 
   5   4  10       75.73       55.98     10.95 o 
   6   4  10     8001.55     8235.56    114.43 o 
   7   4  10       57.73       54.38     12.80 o 
   8   4  10     2572.01     2519.49     49.16 o 
   9   4  10      644.24      625.95     28.09 o 
  10   4  10     1514.65     1696.58     57.70 o 
  11   4  10      106.66       82.01     23.48 o 
  12   4  10     1910.35     2151.59     71.21 o 
  13   4  10       30.86      -21.19     32.24 o 
 -16   5  10        5.79      -10.89     12.90 o 
 -15   5  10       51.25       65.08     16.75 o 
 -14   5  10        0.15      -14.68     14.59 o 
 -13   5  10       51.81       21.68     13.90 o 
 -12   5  10      355.15      363.74     31.11 o 
 -11   5  10       35.09       23.13     12.96 o 
 -10   5  10      128.18      115.71     13.32 o 
  -9   5  10      357.74      379.69     16.10 o 
  -8   5  10      506.89      537.25     17.51 o 
  -7   5  10      277.41      268.65     13.15 o 
  -6   5  10        3.00       -9.48      6.32 o 
  -5   5  10       37.93       43.73      7.76 o 
  -4   5  10     1103.70     1181.65     26.74 o 
  -3   5  10      238.66      231.80     11.87 o 
  -2   5  10      165.07      186.84     10.51 o 
  -1   5  10       97.57      124.85      7.93 o 
   0   5  10      431.94      434.12     13.26 o 
   1   5  10        0.09       -8.52      5.68 o 
   2   5  10        6.38        4.38      6.09 o 
   3   5  10      244.56      274.63     15.13 o 
   4   5  10      127.30      100.41     10.24 o 
   5   5  10        6.02        6.33      8.22 o 
   6   5  10      249.33      229.16     16.31 o 
   7   5  10      298.12      280.53     17.52 o 
   8   5  10        2.58      -14.37     10.46 o 
   9   5  10      289.71      301.63     22.74 o 
  10   5  10       90.89       93.85     22.80 o 
  11   5  10       39.24        6.46     20.63 o 
  12   5  10        4.92      -32.06     21.37 o 
 -15   6  10       11.57       16.19     14.77 o 
 -14   6  10      552.52      524.59     29.19 o 
 -13   6  10       30.67       24.87     14.14 o 
 -12   6  10      720.02      595.32     27.79 o 
 -11   6  10        0.04       -3.57     11.48 o 
 -10   6  10     5086.15     5029.08     72.83 o 
  -9   6  10      324.98      330.41     16.26 o 
  -8   6  10     3541.67     3385.11     54.25 o 
  -7   6  10      725.12      715.20     20.01 o 
  -6   6  10     1850.95     1837.99     36.17 o 
  -5   6  10      570.46      620.42     18.12 o 
  -4   6  10     7757.70     7911.86     87.61 o 
  -3   6  10      501.20      440.43     16.30 o 
  -2   6  10     4678.05     4774.90     65.20 o 
  -1   6  10      993.34     1088.54     22.93 o 
   0   6  10     1330.69     1321.24     29.81 o 
   1   6  10       12.39       -7.80      8.48 o 
   2   6  10     4303.77     4239.00     54.19 o 
   3   6  10      523.35      531.80     17.64 o 
   4   6  10     6589.76     6870.92     99.07 o 
   5   6  10        0.02      -12.13      8.09 o 
   6   6  10     2438.77     2405.78     44.80 o 
   7   6  10      473.99      507.47     22.65 o 
   8   6  10     1329.77     1413.39     34.71 o 
   9   6  10       50.29        6.40     22.24 o 
  10   6  10     1149.90     1181.96     49.87 o 
  11   6  10       50.34       33.59     23.48 o 
  12   6  10     1001.99     1037.44     52.72 o 
 -15   7  10       17.39       14.74     15.96 o 
 -14   7  10        0.02       -3.04     13.08 o 
 -13   7  10        7.30        0.22     12.69 o 
 -12   7  10       23.01        7.47     12.37 o 
 -11   7  10       64.05       74.38     15.32 o 
 -10   7  10       18.82       14.89     10.30 o 
  -9   7  10       52.89       65.65     11.24 o 
  -8   7  10       36.34       53.00     12.44 o 
  -7   7  10       67.53       51.98     10.50 o 
  -6   7  10       93.19       75.62     12.39 o 
  -5   7  10      613.89      576.35     24.99 o 
  -4   7  10       65.71       68.12     10.32 o 
  -3   7  10      534.48      563.29     18.13 o 
  -2   7  10       82.07       85.94      9.68 o 
  -1   7  10     1101.42     1088.12     24.11 o 
   0   7  10        5.92      -10.83      8.40 o 
   1   7  10      117.26      140.47     13.51 o 
   2   7  10      182.41      160.05     22.12 o 
   3   7  10      260.06      269.81     16.95 o 
   4   7  10       42.41       18.49     11.70 o 
   5   7  10       89.85       75.95     13.01 o 
   6   7  10       15.56        6.65     11.33 o 
   7   7  10       17.08       -3.63     13.78 o 
   8   7  10      319.98      344.64     63.48 o 
   9   7  10        3.72       -4.03     19.95 o 
  10   7  10       53.72      -20.15     28.21 o 
  11   7  10        6.18      -20.15     30.23 o 
 -13   8  10        4.17       -6.72     13.70 o 
 -12   8  10     1230.00     1251.58     40.59 o 
 -11   8  10      167.19      143.83     17.93 o 
 -10   8  10     1271.37     1340.86     34.19 o 
  -9   8  10        1.03      -14.88      9.92 o 
  -8   8  10     1501.31     1493.63     31.53 o 
  -7   8  10       99.43       80.02     11.80 o 
  -6   8  10     5230.76     4880.33     64.26 o 
  -5   8  10      583.46      582.52     20.97 o 
  -4   8  10     9752.08     9430.61    105.08 o 
  -3   8  10     1035.16      962.45     24.62 o 
  -2   8  10     4667.74     4747.48     61.52 o 
  -1   8  10       21.74       18.95     10.76 o 
   0   8  10     2184.98     2132.08     42.71 o 
   1   8  10        0.66      -10.38     10.47 o 
   2   8  10     3370.78     3343.79     56.24 o 
   3   8  10     1185.15     1171.16     36.38 o 
   4   8  10     3597.63     3791.58     61.25 o 
   5   8  10      272.19      275.90     21.17 o 
   6   8  10     2679.23     2734.00     58.28 o 
   7   8  10       37.00       43.97     18.61 o 
   8   8  10      708.17      685.17     58.44 o 
   9   8  10        3.43      -40.30     32.24 o 
 -12   9  10       23.12       22.41     15.04 o 
 -11   9  10       13.33       23.99     13.90 o 
 -10   9  10       23.94       10.85     13.54 o 
  -9   9  10       37.99        5.95     10.37 o 
  -8   9  10       41.00       23.59     10.15 o 
  -7   9  10       17.21       -3.83      9.34 o 
  -6   9  10       41.26       38.38     10.42 o 
  -5   9  10        7.71       -0.21      9.36 o 
  -4   9  10       12.30        8.01      9.64 o 
  -3   9  10       19.46       15.95      9.70 o 
  -2   9  10       28.88       20.19      9.90 o 
  -1   9  10       37.47       34.84     12.41 o 
   0   9  10        0.71       -5.39     20.58 o 
   1   9  10        5.11      -13.67     11.68 o 
   2   9  10        9.24       -9.65     12.87 o 
   3   9  10        3.29      -11.27     22.13 o 
   4   9  10      168.66      180.24     19.25 o 
   5   9  10       21.82       48.74     22.24 o 
   6   9  10      101.37      105.33     17.93 o 
   7   9  10        0.28      -21.08     40.30 o 
   8   9  10       30.63      -18.14     36.27 o 
 -10  10  10      954.92      926.41     75.57 o 
  -9  10  10        4.46      -10.13     10.33 o 
  -8  10  10     1312.83     1318.20     31.86 o 
  -7  10  10        0.07        3.41     10.85 o 
  -6  10  10     1349.61     1332.31     35.08 o 
  -5  10  10       66.70       54.80     14.83 o 
  -4  10  10     1327.92     1303.28     50.45 o 
  -3  10  10       12.91        8.28     10.85 o 
  -2  10  10     1702.74     1715.57     47.50 o 
  -1  10  10        0.90      -14.50     12.87 o 
   0  10  10     2644.30     2812.68     64.25 o 
   1  10  10       54.26       34.12     15.96 o 
   2  10  10     2345.10     2432.03     58.34 o 
   3  10  10        8.87      -13.17     14.94 o 
   4  10  10     1280.01     1310.26     45.99 o 
   5  10  10        1.37      -17.43     15.51 o 
   6  10  10     1018.93     1072.52     55.95 o 
   7  10  10      104.24       82.17     19.76 o 
  -8  11  10       93.16       89.45     18.66 o 
  -7  11  10       38.54       38.13     15.71 o 
  -6  11  10        6.56       -8.11     10.85 o 
  -5  11  10        0.09       -1.63     10.50 o 
  -4  11  10       41.09       27.48     14.54 o 
  -3  11  10        1.27      -17.43     11.62 o 
  -2  11  10      107.34      130.10     18.98 o 
  -1  11  10       14.06       12.48     15.34 o 
   0  11  10       27.17       17.72     14.90 o 
   1  11  10       14.48        1.15     14.90 o 
   2  11  10       22.01       30.28     18.54 o 
   3  11  10        4.13      -21.38     14.25 o 
   4  11  10      154.74      112.66     29.50 o 
 -17   1  11     1278.60     1249.71     36.94 o 
 -16   1  11       17.06       23.06     13.35 o 
 -15   1  11     2584.97     2882.98     54.50 o 
 -14   1  11       77.03       69.70     13.63 o 
 -13   1  11      551.58      581.81     23.41 o 
 -12   1  11       76.16       51.28     11.94 o 
 -11   1  11     1242.20     1168.26     35.78 o 
 -10   1  11       58.34       42.60     10.10 o 
  -9   1  11    11605.21    11995.18    130.23 o 
  -8   1  11       24.01       16.64      6.53 o 
  -7   1  11    15381.17    15948.00    143.39 o 
  -6   1  11      704.35      736.23     15.81 o 
  -5   1  11     6106.29     6066.97     68.04 o 
  -4   1  11      101.84      134.19     12.17 o 
  -3   1  11     6112.68     5918.46     62.61 o 
  -2   1  11     1849.35     1846.03     26.81 o 
  -1   1  11    17828.77    17106.82    248.40 o 
   0   1  11      974.76     1018.86     19.59 o 
   1   1  11     9900.01     9785.34    123.79 o 
   2   1  11     1082.06     1035.38     24.15 o 
   3   1  11     2979.82     2797.37     44.06 o 
   4   1  11      221.93      210.99     13.04 o 
   5   1  11     8581.46     8285.39    102.41 o 
   6   1  11        1.96       -1.60      8.47 o 
   7   1  11     4469.92     4565.83     68.06 o 
   8   1  11        6.01       -5.59      9.45 o 
   9   1  11      586.22      501.77     56.43 o 
  10   1  11       51.15       19.22     25.19 o 
  11   1  11     2260.08     2130.45     69.52 o 
  12   1  11       16.88      -31.24     21.37 o 
  13   1  11     2277.71     2594.72     82.65 o 
 -17   2  11        1.41        3.15     17.45 o 
 -16   2  11       31.49       42.98     22.40 o 
 -15   2  11       22.89       33.23     13.66 o 
 -14   2  11      123.40      148.00     16.18 o 
 -13   2  11        8.85        6.45     11.12 o 
 -12   2  11        8.76       -3.62      9.77 o 
 -11   2  11        6.79      -11.98      8.72 o 
 -10   2  11      199.19      209.11     12.34 o 
  -9   2  11        2.05       -5.58      5.83 o 
  -8   2  11      148.46      175.23      9.98 o 
  -7   2  11       58.25       72.79      8.41 o 
  -6   2  11      372.21      386.24     12.30 o 
  -5   2  11      547.25      595.53     15.80 o 
  -4   2  11      439.41      449.03     12.14 o 
  -3   2  11      550.52      503.24     14.26 o 
  -2   2  11     1212.79     1256.40     19.46 o 
  -1   2  11        0.32       -3.98      4.15 o 
   0   2  11      776.21      748.81     17.21 o 
   1   2  11      664.45      634.42     15.56 o 
   2   2  11     1782.33     1732.24     32.22 o 
   3   2  11       64.20       50.71      8.78 o 
   4   2  11      334.65      312.13     15.71 o 
   5   2  11      269.18      253.92     15.06 o 
   6   2  11        3.81       -2.53      9.06 o 
   7   2  11      196.84      146.60     15.13 o 
   8   2  11      955.79     1094.84     41.89 o 
   9   2  11      560.66      538.44     48.36 o 
  10   2  11        4.73       11.08     18.52 o 
  11   2  11       64.36       53.86     50.38 o 
  12   2  11       82.86      139.95     42.32 o 
  13   2  11        8.61      -23.17     24.22 o 
 -17   3  11      969.22     1046.05     49.36 o 
 -16   3  11        0.69        3.26     13.08 o 
 -15   3  11     1824.94     1923.63     50.89 o 
 -14   3  11       16.06       21.95     12.95 o 
 -13   3  11     3394.20     3332.91     57.55 o 
 -12   3  11      193.63      221.38     16.85 o 
 -11   3  11     5755.99     5577.99     78.68 o 
 -10   3  11       47.01       42.95      8.74 o 
  -9   3  11     4097.23     4122.80     90.92 o 
  -8   3  11      117.75      130.88     10.04 o 
  -7   3  11     4367.16     4517.45     55.30 o 
  -6   3  11      299.26      302.26     12.84 o 
  -5   3  11     7064.79     6899.60     85.58 o 
  -4   3  11      541.41      502.20     15.00 o 
  -3   3  11     9165.97     9393.30    122.37 o 
  -2   3  11      231.25      203.69     13.86 o 
  -1   3  11    12891.36    12515.03    247.12 o 
   0   3  11        1.12       -2.84      6.20 o 
   1   3  11     5746.56     5414.48     63.44 o 
   2   3  11        0.25       -4.27      5.66 o 
   3   3  11     4198.25     4232.31     60.42 o 
   4   3  11      119.18      123.74     11.75 o 
   5   3  11    10668.57    10632.50    127.88 o 
   6   3  11      158.36      157.23     13.78 o 
   7   3  11     5235.42     5370.40     75.20 o 
   8   3  11       15.46       -7.23      9.55 o 
   9   3  11      376.99      395.00     23.72 o 
  10   3  11      133.40      123.70     23.48 o 
  11   3  11     1648.76     1858.82     64.82 o 
  12   3  11        2.94      -13.91     22.05 o 
  13   3  11     1985.96     2271.38    124.94 o 
 -16   4  11        9.96       -5.11     13.78 o 
 -15   4  11        6.41       -4.03     13.78 o 
 -14   4  11      160.32      214.35     20.94 o 
 -13   4  11       16.82       -8.11     20.44 o 
 -12   4  11       79.75       57.43     14.98 o 
 -11   4  11      280.79      323.93     21.86 o 
 -10   4  11      197.96      260.44     16.87 o 
  -9   4  11      633.42      653.98     19.04 o 
  -8   4  11       13.12        7.64      6.48 o 
  -7   4  11        5.52       -5.91      8.26 o 
  -6   4  11      251.58      293.52     12.00 o 
  -5   4  11       32.89       31.68      6.64 o 
  -4   4  11        2.29       -7.88      5.25 o 
  -3   4  11       99.81      114.56      8.36 o 
  -2   4  11      109.95       79.62      8.22 o 
  -1   4  11        1.73       -1.03      5.79 o 
   0   4  11      212.24      194.55     12.79 o 
   1   4  11        4.49       -7.71      5.91 o 
   2   4  11      120.16       92.51      8.74 o 
   3   4  11       25.46       14.08      7.29 o 
   4   4  11     1144.26     1164.52     28.38 o 
   5   4  11      116.31      126.54     15.71 o 
   6   4  11        0.36      -10.68      9.93 o 
   7   4  11       72.54       64.38     12.49 o 
   8   4  11      423.30      476.16     22.81 o 
   9   4  11       87.18       56.32     15.69 o 
  10   4  11        8.94       -3.02     18.52 o 
  11   4  11       98.03       83.39     43.33 o 
  12   4  11       57.80       44.05     25.53 o 
 -16   5  11        0.31       -5.64     13.78 o 
 -15   5  11     1482.37     1466.82     45.89 o 
 -14   5  11        6.52       -3.45     13.91 o 
 -13   5  11      856.87      996.23     35.92 o 
 -12   5  11        2.05       -4.59     11.48 o 
 -11   5  11     3300.96     3291.25     65.34 o 
 -10   5  11       26.76       32.58     11.19 o 
  -9   5  11     6629.39     6411.32     76.04 o 
  -8   5  11      184.71      215.09     13.18 o 
  -7   5  11     1511.69     1613.88     29.25 o 
  -6   5  11        2.07      -10.12      6.75 o 
  -5   5  11     2762.84     2624.80     38.57 o 
  -4   5  11      132.48      170.32     12.81 o 
  -3   5  11     8858.15     8812.17    107.88 o 
  -2   5  11      389.60      402.18     17.71 o 
  -1   5  11     6584.46     6631.15     75.67 o 
   0   5  11       65.57       81.94     10.00 o 
   1   5  11     3355.29     3125.82     49.18 o 
   2   5  11      858.50      866.13     23.94 o 
   3   5  11     3817.92     3922.54     51.53 o 
   4   5  11       52.57       41.21     13.12 o 
   5   5  11     5613.42     5735.44     79.80 o 
   6   5  11      266.51      236.21     16.82 o 
   7   5  11     2050.03     2218.85     43.28 o 
   8   5  11      146.67      111.02     14.95 o 
   9   5  11     1608.90     1680.66     45.63 o 
  10   5  11      113.48      111.18     24.91 o 
  11   5  11     1733.46     1784.49     64.82 o 
  12   5  11       87.54       60.46     27.07 o 
 -15   6  11        3.00       -5.51     14.85 o 
 -14   6  11       42.12       22.88     14.51 o 
 -13   6  11       43.46       18.95     12.90 o 
 -12   6  11       63.99       57.25     15.32 o 
 -11   6  11       17.70       -1.36     11.17 o 
 -10   6  11        0.16        7.24     10.40 o 
  -9   6  11       32.89       30.84     10.62 o 
  -8   6  11      109.90      118.47     12.35 o 
  -7   6  11      104.98       67.49     11.39 o 
  -6   6  11      142.69      106.29     10.49 o 
  -5   6  11       22.69       18.14      9.47 o 
  -4   6  11      178.03      166.61     11.45 o 
  -3   6  11      200.99      217.39     12.53 o 
  -2   6  11      264.16      242.29     12.96 o 
  -1   6  11       12.62        8.42      8.83 o 
   0   6  11       59.64       32.41      9.88 o 
   1   6  11        6.08       17.48     17.90 o 
   2   6  11      343.69      377.56     24.64 o 
   3   6  11       30.58       18.95      8.82 o 
   4   6  11      101.91       80.09     10.23 o 
   5   6  11       56.33       30.63     13.09 o 
   6   6  11        3.06      -14.11     10.40 o 
   7   6  11      102.19      105.21     15.06 o 
   8   6  11       81.28       59.91     16.65 o 
   9   6  11        0.68      -20.94     13.96 o 
  10   6  11       16.59       19.14     21.37 o 
  11   6  11       55.44       30.92     24.91 o 
 -14   7  11       71.36       54.91     17.14 o 
 -13   7  11      516.67      484.44     30.59 o 
 -12   7  11        3.97       -5.28     11.67 o 
 -11   7  11     1254.38     1279.74     39.77 o 
 -10   7  11       50.98       30.22     10.74 o 
  -9   7  11     3948.80     3931.86     77.00 o 
  -8   7  11       87.81       74.42     11.90 o 
  -7   7  11     3699.18     3635.59     59.11 o 
  -6   7  11      392.07      330.90     19.27 o 
  -5   7  11     1845.79     1783.02     33.21 o 
  -4   7  11        3.18        3.44      8.26 o 
  -3   7  11     4584.16     4515.96     60.85 o 
  -2   7  11        0.61       -6.46      9.13 o 
  -1   7  11     3518.59     3406.55     56.03 o 
   0   7  11       35.64       46.85     10.76 o 
   1   7  11     1626.30     1612.55     35.88 o 
   2   7  11      488.55      455.76     24.17 o 
   3   7  11     4358.38     4621.61     74.83 o 
   4   7  11      342.87      336.21     22.11 o 
   5   7  11     2855.90     2958.40     61.64 o 
   6   7  11       51.05       48.64     15.96 o 
   7   7  11     1974.31     2074.17     51.55 o 
   8   7  11       67.97       70.59     23.48 o 
   9   7  11     2063.61     2111.99     65.50 o 
  10   7  11      133.42      124.94     38.29 o 
 -13   8  11        4.87        2.29     13.90 o 
 -12   8  11        6.59        1.41     13.90 o 
 -11   8  11        2.06      -13.86     13.83 o 
 -10   8  11       25.24       23.62     11.50 o 
  -9   8  11      326.14      299.07     18.57 o 
  -8   8  11      103.93       67.52     12.60 o 
  -7   8  11        6.54      -12.75      8.50 o 
  -6   8  11      268.89      285.50     16.56 o 
  -5   8  11       10.05      -11.52      9.19 o 
  -4   8  11        5.60       12.20     10.27 o 
  -3   8  11      364.12      357.70     17.38 o 
  -2   8  11      655.73      636.24     24.72 o 
  -1   8  11      190.16      186.96     16.59 o 
   0   8  11      417.30      390.19     20.58 o 
   1   8  11        0.37      -14.56      9.71 o 
   2   8  11      160.56      117.45     14.92 o 
   3   8  11      456.80      511.29     26.55 o 
   4   8  11       20.58       21.16     12.41 o 
   5   8  11      100.04      100.48     15.62 o 
   6   8  11       60.85       69.88     21.78 o 
   7   8  11       35.30       33.39     44.33 o 
   8   8  11        0.46      -42.32     28.21 o 
   9   8  11        0.00      -44.33     32.24 o 
 -12   9  11        5.48       -4.77     16.45 o 
 -11   9  11     1444.74     1398.59     43.69 o 
 -10   9  11       22.43        0.46     10.65 o 
  -9   9  11     1466.86     1562.56     48.16 o 
  -8   9  11       17.46        0.94      9.36 o 
  -7   9  11      390.41      398.01     18.85 o 
  -6   9  11       59.73       37.09     10.59 o 
  -5   9  11     1862.21     1773.25     35.32 o 
  -4   9  11       90.46       99.58     12.46 o 
  -3   9  11     6369.45     6145.31     88.56 o 
  -2   9  11      135.07      156.43     16.59 o 
  -1   9  11     5468.52     5542.57     82.25 o 
   0   9  11       91.80       76.57     13.83 o 
   1   9  11     2095.40     2108.31     52.12 o 
   2   9  11       30.87       34.58     14.74 o 
   3   9  11     1296.76     1270.51     43.95 o 
   4   9  11        7.53       19.25     19.74 o 
   5   9  11     2147.83     2225.31     74.92 o 
   6   9  11      107.92      142.71     42.32 o 
   7   9  11      993.93      926.87     45.90 o 
   8   9  11       99.24       72.55     40.30 o 
 -10  10  11      114.31      114.16     16.22 o 
  -9  10  11        0.46       -6.85     12.44 o 
  -8  10  11        1.61        1.30     10.89 o 
  -7  10  11        5.50       -1.55     10.23 o 
  -6  10  11       14.34       -1.04     11.14 o 
  -5  10  11       97.66       87.31     14.11 o 
  -4  10  11      238.69      232.74     22.12 o 
  -3  10  11       55.90       40.25     26.14 o 
  -2  10  11       72.31       62.87     16.56 o 
  -1  10  11       40.12       17.39     14.75 o 
   0  10  11       54.77       57.93     16.68 o 
   1  10  11      248.87      268.74     23.77 o 
   2  10  11      224.28      252.28     23.55 o 
   3  10  11        7.64      -20.89     17.75 o 
   4  10  11        1.79        7.46     15.53 o 
   5  10  11      278.22      337.70     30.60 o 
   6  10  11       41.90       15.88     38.29 o 
  -7  11  11     1886.68     1873.92     44.41 o 
  -6  11  11        9.37        9.90     12.52 o 
  -5  11  11      546.49      493.14     28.92 o 
  -4  11  11       57.90       56.84     16.94 o 
  -3  11  11      510.94      486.53     29.46 o 
  -2  11  11       67.57       20.25     15.34 o 
  -1  11  11     1333.36     1393.97     46.68 o 
   0  11  11       90.42       90.04     19.25 o 
   1  11  11      770.89      745.74     34.83 o 
   2  11  11       57.85       37.32     17.69 o 
   3  11  11      551.27      551.05     31.64 o 
 -17   0  12      209.73      196.11     40.30 o 
 -16   0  12      487.65      491.66     34.72 o 
 -15   0  12       73.76       27.13     18.36 o 
 -14   0  12      758.22      869.80     40.44 o 
 -13   0  12        8.75      -11.52     18.14 o 
 -12   0  12     1999.98     2066.71     59.65 o 
 -11   0  12      786.71      813.15     36.15 o 
 -10   0  12     3640.04     3713.96     94.03 o 
  -9   0  12      756.63      713.74     24.74 o 
  -8   0  12     7256.01     7415.84    105.86 o 
  -7   0  12      147.90      103.64     11.99 o 
  -6   0  12     6750.13     7052.01     99.96 o 
  -5   0  12      279.31      305.97     47.36 o 
  -4   0  12     4007.70     4037.00     78.25 o 
  -3   0  12       43.77       44.00     11.00 o 
  -2   0  12    25385.72    25039.78    576.35 o 
  -1   0  12      252.44      298.25     28.21 o 
   0   0  12     9899.25     9373.93    158.84 o 
   1   0  12       61.00       76.47     14.11 o 
   2   0  12      784.28      704.86     29.19 o 
   3   0  12        0.14        4.57     10.62 o 
   4   0  12    11194.04    10807.30    183.00 o 
   5   0  12      763.07      752.97     33.28 o 
   6   0  12    10547.85    10830.48    184.98 o 
   7   0  12      339.66      328.59     25.18 o 
   8   0  12     1984.39     1836.30     53.64 o 
   9   0  12        6.36      -16.12     24.18 o 
  10   0  12     1066.16      977.37     66.50 o 
  11   0  12      188.42      179.35     40.30 o 
  12   0  12     1804.63     1900.34     96.73 o 
  13   0  12       11.07      -22.17     34.26 o 
 -17   1  12        4.18       -9.47     11.84 o 
 -16   1  12       12.26       10.77     12.64 o 
 -15   1  12       14.07       16.10     12.41 o 
 -14   1  12      306.39      350.54     20.98 o 
 -13   1  12      112.27       75.49     13.78 o 
 -12   1  12       59.24       51.44     15.71 o 
 -11   1  12      116.95       79.30     12.21 o 
 -10   1  12      233.57      246.95     11.77 o 
  -9   1  12      226.65      290.30     13.99 o 
  -8   1  12        8.14       -8.70      8.56 o 
  -7   1  12       45.53       48.40     10.21 o 
  -6   1  12      991.18     1096.42     19.99 o 
  -5   1  12     1923.04     1958.67     30.71 o 
  -4   1  12      120.17      145.99     12.47 o 
  -3   1  12      439.89      486.57     12.42 o 
  -2   1  12     3043.15     3041.64     37.54 o 
  -1   1  12      409.32      444.44     16.23 o 
   0   1  12       93.22      131.31     11.31 o 
   1   1  12       36.39       38.40      8.28 o 
   2   1  12      409.74      415.56     16.60 o 
   3   1  12      694.50      620.28     19.63 o 
   4   1  12      128.24      124.92     11.97 o 
   5   1  12        3.52      -12.77      8.51 o 
   6   1  12      921.78      964.98     28.21 o 
   7   1  12        0.04      -13.83      9.22 o 
   8   1  12       19.09        5.87     10.40 o 
   9   1  12      276.62      218.25     30.23 o 
  10   1  12       24.66      -12.09     19.95 o 
  11   1  12      143.69      139.74     41.31 o 
  12   1  12        4.55      -36.15     24.10 o 
  13   1  12       29.78      -31.65     24.18 o 
 -17   2  12       63.30       41.06     15.02 o 
 -16   2  12     2015.85     1937.78     49.16 o 
 -15   2  12       15.54       30.92     13.23 o 
 -14   2  12     3313.05     3497.57     61.28 o 
 -13   2  12      278.07      206.89     19.78 o 
 -12   2  12     1606.87     1698.79     37.85 o 
 -11   2  12       13.05       10.38     10.40 o 
 -10   2  12     2031.61     2169.94     35.67 o 
  -9   2  12      652.75      652.55     17.05 o 
  -8   2  12     6593.49     6705.52     69.51 o 
  -7   2  12       41.01       26.76      6.93 o 
  -6   2  12     5475.57     5563.85     61.58 o 
  -5   2  12      609.57      647.42     22.53 o 
  -4   2  12    10553.74    10822.95    116.26 o 
  -3   2  12      290.73      393.71     36.94 o 
  -2   2  12    15097.60    15068.48    141.16 o 
  -1   2  12       99.64       75.96     12.97 o 
   0   2  12     8353.73     7876.69     86.58 o 
   1   2  12      321.11      359.47     16.07 o 
   2   2  12     3045.90     2846.05     46.08 o 
   3   2  12       36.70       32.68      8.98 o 
   4   2  12     7197.07     6664.28     87.35 o 
   5   2  12      158.15      145.03     13.71 o 
   6   2  12     6012.05     5780.67     79.98 o 
   7   2  12      162.45      133.64     13.98 o 
   8   2  12      363.04      429.93     19.85 o 
   9   2  12       33.06       70.60     20.63 o 
  10   2  12     1000.81     1213.48     51.39 o 
  11   2  12      197.78      160.00     29.19 o 
  12   2  12     2012.46     2258.49     76.23 o 
 -16   3  12       22.55       -9.82     12.57 o 
 -15   3  12        1.37        6.21     13.37 o 
 -14   3  12       57.76       18.92     19.77 o 
 -13   3  12        6.69       -0.28     11.78 o 
 -12   3  12        9.33       -6.42     10.65 o 
 -11   3  12      213.91      191.05     16.15 o 
 -10   3  12       17.97       -7.07      8.55 o 
  -9   3  12      362.23      417.85     14.91 o 
  -8   3  12       66.01       66.24     10.70 o 
  -7   3  12       13.86        8.79      6.02 o 
  -6   3  12     1468.95     1526.90     26.97 o 
  -5   3  12     1050.75     1146.04     40.16 o 
  -4   3  12       19.68       14.72      6.61 o 
  -3   3  12       10.00       10.27      5.62 o 
  -2   3  12      424.74      488.85     15.37 o 
  -1   3  12       86.12      125.95     10.17 o 
   0   3  12      277.23      305.14     12.93 o 
   1   3  12      250.78      215.64     11.26 o 
   2   3  12      439.70      481.16     18.09 o 
   3   3  12       32.08       12.73     12.51 o 
   4   3  12      112.03      148.96     19.78 o 
   5   3  12        0.02      -13.85      9.37 o 
   6   3  12      124.83      160.62     15.14 o 
   7   3  12      225.23      172.85     15.20 o 
   8   3  12      120.06      131.58     14.38 o 
   9   3  12       59.70       28.74     19.20 o 
  10   3  12        1.35      -28.80     19.20 o 
  11   3  12       47.33       10.58     24.18 o 
  12   3  12        4.44      -32.49     23.48 o 
 -16   4  12      682.93      693.18     32.99 o 
 -15   4  12       16.99        3.34     13.92 o 
 -14   4  12     1096.73     1083.45     38.16 o 
 -13   4  12      134.07      156.57     19.76 o 
 -12   4  12     5659.04     5843.03     97.80 o 
 -11   4  12       43.42       24.83     21.22 o 
 -10   4  12     6448.00     6512.50    123.33 o 
  -9   4  12      218.38      211.50     13.50 o 
  -8   4  12     2484.95     2530.97     38.96 o 
  -7   4  12     1131.13     1088.42     21.40 o 
  -6   4  12     3927.88     4050.24     47.41 o 
  -5   4  12      265.33      242.03     12.54 o 
  -4   4  12     3367.08     3313.92     45.50 o 
  -3   4  12      430.35      404.96     13.45 o 
  -2   4  12     4493.35     4131.15     87.27 o 
  -1   4  12        5.51       -3.45      5.80 o 
   0   4  12     4285.39     4076.59     51.88 o 
   1   4  12       47.34       33.51      7.81 o 
   2   4  12     4283.51     4239.48     61.89 o 
   3   4  12      737.04      772.71     23.89 o 
   4   4  12     4812.70     4868.97     70.23 o 
   5   4  12      443.14      406.95     20.28 o 
   6   4  12     2184.21     2135.73     41.74 o 
   7   4  12        0.24      -14.96      9.97 o 
   8   4  12     2146.44     2184.93     43.60 o 
   9   4  12      385.91      432.92     27.94 o 
  10   4  12     2309.26     2524.14     88.67 o 
  11   4  12        0.03      -22.10     29.22 o 
  12   4  12     1131.45     1313.04     59.85 o 
 -15   5  12        7.13       -3.60     13.08 o 
 -14   5  12        2.24        3.48     13.96 o 
 -13   5  12        0.16      -12.32     16.10 o 
 -12   5  12        0.04      -21.60     15.33 o 
 -11   5  12      134.54       93.43     22.63 o 
 -10   5  12        1.70      -15.13     10.09 o 
  -9   5  12       14.22       18.38      9.61 o 
  -8   5  12       21.40       15.30      8.63 o 
  -7   5  12      989.25      917.53     22.68 o 
  -6   5  12       32.25       20.59      8.02 o 
  -5   5  12       26.31       37.13      9.93 o 
  -4   5  12        0.63       -5.94      6.68 o 
  -3   5  12      993.71     1007.17     26.32 o 
  -2   5  12        0.12       -3.19      7.07 o 
  -1   5  12        1.20       -2.23      6.63 o 
   0   5  12        9.06        8.36      6.69 o 
   1   5  12       94.79       97.81      9.56 o 
   2   5  12        0.25       -7.00      7.50 o 
   3   5  12      914.45      932.81     26.32 o 
   4   5  12        1.52      -12.68     10.47 o 
   5   5  12      510.10      502.23     22.07 o 
   6   5  12       99.39       69.10     13.78 o 
   7   5  12      216.96      242.22     17.28 o 
   8   5  12       22.28       -2.25     14.21 o 
   9   5  12        2.51      -15.11     14.62 o 
  10   5  12       12.19      -29.70     19.80 o 
  11   5  12       67.07       30.69     24.91 o 
 -15   6  12       38.39       17.86     15.39 o 
 -14   6  12      904.50      901.79     37.09 o 
 -13   6  12       59.38       55.71     16.50 o 
 -12   6  12      958.21      991.25     35.82 o 
 -11   6  12      159.78      114.07     16.87 o 
 -10   6  12     2301.75     2285.16     44.61 o 
  -9   6  12      146.54      148.55     13.58 o 
  -8   6  12     5773.20     5716.76     71.57 o 
  -7   6  12       26.86       12.70      9.73 o 
  -6   6  12     5032.92     5015.08     63.64 o 
  -5   6  12      428.22      416.10     16.84 o 
  -4   6  12     4410.52     4568.20     75.19 o 
  -3   6  12      172.42      166.20     17.16 o 
  -2   6  12     4236.79     4214.98    119.26 o 
  -1   6  12      424.86      405.14     18.95 o 
   0   6  12     3317.61     3163.85     54.68 o 
   1   6  12      598.22      634.78     25.92 o 
   2   6  12     2980.59     2945.15     70.55 o 
   3   6  12     1059.53     1099.19     35.59 o 
   4   6  12     3584.10     3649.38     70.17 o 
   5   6  12      138.34      157.78     16.07 o 
   6   6  12     1926.81     1887.79     41.03 o 
   7   6  12       14.04       12.76     11.62 o 
   8   6  12     1467.19     1475.53     43.02 o 
   9   6  12      240.84      238.46     23.58 o 
  10   6  12     2082.65     2517.14     76.91 o 
 -14   7  12        5.06       -0.37     15.10 o 
 -13   7  12        0.36        6.77     14.14 o 
 -12   7  12       74.49       70.97     16.96 o 
 -11   7  12       19.20       -1.54     12.37 o 
 -10   7  12       40.94       45.33     11.42 o 
  -9   7  12        0.78      -10.83      8.94 o 
  -8   7  12      109.08      140.00     13.38 o 
  -7   7  12       48.67       44.16     10.59 o 
  -6   7  12      158.18      178.93     14.06 o 
  -5   7  12      258.72      246.62     17.60 o 
  -4   7  12      963.05      916.30     24.24 o 
  -3   7  12      321.86      321.21     18.72 o 
  -2   7  12        9.53       -8.33      9.89 o 
  -1   7  12       44.79       32.62     11.27 o 
   0   7  12       87.58       78.14     12.74 o 
   1   7  12        0.06       -7.09      9.62 o 
   2   7  12      546.81      553.60     26.30 o 
   3   7  12       34.39       18.59     12.06 o 
   4   7  12      380.10      420.57     26.16 o 
   5   7  12      178.47      113.45     18.54 o 
   6   7  12       15.45      -10.32     13.64 o 
   7   7  12       16.33        7.37     14.51 o 
   8   7  12       65.19       78.36     24.10 o 
   9   7  12       42.60       17.04     23.48 o 
 -13   8  12        0.77       -1.88     18.49 o 
 -12   8  12     1479.18     1465.04     87.39 o 
 -11   8  12       12.65       19.48     14.57 o 
 -10   8  12     1761.44     1806.78     41.38 o 
  -9   8  12       23.65       25.81     11.19 o 
  -8   8  12      680.02      687.99     22.59 o 
  -7   8  12       11.17        0.70     10.54 o 
  -6   8  12     1404.55     1458.75     35.90 o 
  -5   8  12       28.69       17.54     10.17 o 
  -4   8  12     2334.54     2416.37     47.29 o 
  -3   8  12       65.72       80.77     13.77 o 
  -2   8  12     3433.78     3505.57     59.53 o 
  -1   8  12       80.76      115.85     14.86 o 
   0   8  12     3555.23     3629.94     61.31 o 
   1   8  12       42.14       26.47     16.00 o 
   2   8  12     2703.78     2773.04     52.20 o 
   3   8  12       49.69       71.64     29.19 o 
   4   8  12     1761.46     1743.23     48.03 o 
   5   8  12        2.13      -21.21     14.14 o 
   6   8  12      857.29      889.24     35.96 o 
   7   8  12       43.20       11.95     20.33 o 
   8   8  12     1078.51     1132.55     74.56 o 
 -11   9  12        1.34        3.34     13.92 o 
 -10   9  12      168.34      182.36     17.32 o 
  -9   9  12        5.86        6.41     10.95 o 
  -8   9  12      113.73      112.17     15.25 o 
  -7   9  12       83.26       87.11     12.79 o 
  -6   9  12      149.77      134.42     14.33 o 
  -5   9  12       64.63       50.90     13.09 o 
  -4   9  12      258.22      224.97     18.47 o 
  -3   9  12        0.89       -1.58     11.76 o 
  -2   9  12        6.20       -5.52     10.97 o 
  -1   9  12        0.61       -1.95     13.07 o 
   0   9  12      180.40      157.25     16.47 o 
   1   9  12        2.25        0.82     11.31 o 
   2   9  12       31.52       21.81     17.66 o 
   3   9  12       65.01       75.86     17.16 o 
   4   9  12      221.29      228.71     59.45 o 
   5   9  12      170.43      190.39     27.11 o 
   6   9  12        0.55      -27.84     29.22 o 
   7   9  12       15.83      -18.14     29.22 o 
  -9  10  12        3.23        2.53     12.32 o 
  -8  10  12     1320.55     1321.64     37.44 o 
  -7  10  12      196.27      221.28     17.10 o 
  -6  10  12     1915.60     1863.28     44.25 o 
  -5  10  12      156.74      141.96     19.84 o 
  -4  10  12     1595.33     1604.10     47.13 o 
  -3  10  12        0.54      -18.66     12.44 o 
  -2  10  12     1219.44     1194.34     41.09 o 
  -1  10  12      144.60      147.49     20.81 o 
   0  10  12     1441.11     1360.80     50.00 o 
   1  10  12      217.75      167.79     21.77 o 
   2  10  12     1759.61     1802.19     50.83 o 
   3  10  12        0.09       -0.25     15.47 o 
   4  10  12     1470.28     1575.63     74.04 o 
  -5  11  12       28.67       49.01     22.17 o 
  -4  11  12       60.67       42.22     21.40 o 
  -3  11  12       22.30       29.13     20.64 o 
  -2  11  12       43.19       29.27     22.55 o 
  -1  11  12        1.41      -29.11     19.41 o 
   0  11  12       68.82       67.26     18.05 o 
   1  11  12       58.65       47.89     16.94 o 
 -17   1  13     1137.44     1293.33     50.61 o 
 -16   1  13        4.44       -9.11     12.08 o 
 -15   1  13     1631.80     1647.74     60.21 o 
 -14   1  13       30.32       23.55     15.23 o 
 -13   1  13     1077.37      975.29     30.03 o 
 -12   1  13      222.37      229.18     17.04 o 
 -11   1  13     1832.04     1895.05     39.55 o 
 -10   1  13       58.02       71.69      8.87 o 
  -9   1  13     5398.13     5841.55     63.48 o 
  -8   1  13      455.16      458.19     14.59 o 
  -7   1  13     3606.01     3700.41     44.34 o 
  -6   1  13      589.90      554.39     18.29 o 
  -5   1  13     3015.32     2956.72     46.11 o 
  -4   1  13     1518.72     1545.42     23.98 o 
  -3   1  13    14664.24    14479.14    183.38 o 
  -2   1  13      357.58      506.01     20.38 o 
  -1   1  13     8188.74     7887.15     98.72 o 
   0   1  13       37.24       21.74     10.47 o 
   1   1  13     2875.08     2787.68     45.82 o 
   2   1  13       17.82       24.89      9.89 o 
   3   1  13    10274.92     9775.65    119.61 o 
   4   1  13      222.13      248.46     15.81 o 
   5   1  13     7479.73     7249.38     95.11 o 
   6   1  13      281.87      303.28     18.20 o 
   7   1  13     1127.81     1128.40     30.03 o 
   8   1  13      101.97       74.58     12.81 o 
   9   1  13     1712.01     1718.01     59.12 o 
  10   1  13       20.40        5.04     21.37 o 
  11   1  13     2578.98     2919.53     86.20 o 
  12   1  13        9.96      -31.14     22.05 o 
 -16   2  13       22.22       -0.05     12.20 o 
 -15   2  13       17.95       34.24     14.11 o 
 -14   2  13       86.61       88.40     15.02 o 
 -13   2  13       43.10       26.49     12.43 o 
 -12   2  13        9.31        2.85     11.29 o 
 -11   2  13      117.94      100.30     15.42 o 
 -10   2  13        2.13      -11.71      7.81 o 
  -9   2  13       15.98        1.17      6.88 o 
  -8   2  13      669.25      717.34     17.74 o 
  -7   2  13       23.86       31.67      7.10 o 
  -6   2  13       27.79       18.03      7.68 o 
  -5   2  13     1126.14     1176.88     23.58 o 
  -4   2  13     1831.89     1906.83     38.94 o 
  -3   2  13      142.03      163.91     10.79 o 
  -2   2  13       54.97       61.38      8.04 o 
  -1   2  13      134.04      122.21      9.53 o 
   0   2  13     1750.94     1835.63     35.24 o 
   1   2  13       14.85        3.09      7.97 o 
   2   2  13       57.98       43.33      9.53 o 
   3   2  13        3.42      -14.40      9.60 o 
   4   2  13      153.06      132.83     13.83 o 
   5   2  13      114.37      120.35     14.28 o 
   6   2  13      383.90      401.39     19.96 o 
   7   2  13        5.42      -14.06      9.37 o 
   8   2  13        5.14       -1.26     10.09 o 
   9   2  13       32.88        9.28     25.19 o 
  10   2  13      170.21      188.37     28.50 o 
  11   2  13        6.89      -14.11     24.22 o 
  12   2  13        7.86        0.17     24.91 o 
 -16   3  13       22.00        4.06     13.67 o 
 -15   3  13      955.27      965.66     41.89 o 
 -14   3  13        1.33      -17.43     11.62 o 
 -13   3  13     2021.66     1995.93     62.02 o 
 -12   3  13       43.86       29.66     13.67 o 
 -11   3  13     6755.11     6968.38     94.99 o 
 -10   3  13       69.06       83.08     12.65 o 
  -9   3  13     7028.77     7280.24     76.25 o 
  -8   3  13        2.17       -2.14      6.76 o 
  -7   3  13     1252.86     1255.45     23.23 o 
  -6   3  13       57.83       38.01      6.46 o 
  -5   3  13     2322.40     2385.91     32.69 o 
  -4   3  13        0.60       11.36      7.06 o 
  -3   3  13    10461.60    10032.11    122.30 o 
  -2   3  13       72.13      115.88     16.86 o 
  -1   3  13     4809.80     4632.52     76.08 o 
   0   3  13       74.10       45.61      9.72 o 
   1   3  13      881.22      875.97     24.36 o 
   2   3  13      274.30      255.13     15.01 o 
   3   3  13     4923.35     4817.72     69.49 o 
   4   3  13     1129.78     1193.35     30.73 o 
   5   3  13     4378.98     4287.55     65.41 o 
   6   3  13        2.18      -14.96      9.97 o 
   7   3  13     1277.81     1213.23     31.73 o 
   8   3  13       67.31      102.57     17.74 o 
   9   3  13     1324.62     1345.47     53.42 o 
  10   3  13      110.36      124.92     26.33 o 
  11   3  13     1185.86     1310.93     58.42 o 
 -16   4  13       21.17       19.00     15.33 o 
 -15   4  13        3.22      -19.08     12.72 o 
 -14   4  13       26.02       -0.96     13.57 o 
 -13   4  13       20.96       10.87     12.35 o 
 -12   4  13        3.11       -7.12     14.00 o 
 -11   4  13      292.21      363.87     23.91 o 
 -10   4  13      713.74      682.11     24.38 o 
  -9   4  13      356.55      365.68     16.88 o 
  -8   4  13      167.27      161.58     12.42 o 
  -7   4  13       63.95       59.31     10.80 o 
  -6   4  13        7.19       -0.88      6.15 o 
  -5   4  13        2.53       -1.35      6.25 o 
  -4   4  13      409.09      436.08     15.80 o 
  -3   4  13      316.75      288.80     14.70 o 
  -2   4  13       74.11       48.02     11.86 o 
  -1   4  13       79.00       86.14      9.06 o 
   0   4  13      172.58      178.73     14.93 o 
   1   4  13      121.16      109.29     12.25 o 
   2   4  13      164.07      168.26     14.83 o 
   3   4  13      162.43      120.49     15.13 o 
   4   4  13       10.45        5.91     10.74 o 
   5   4  13       52.98       19.59     11.42 o 
   6   4  13      264.72      325.62     19.31 o 
   7   4  13      353.13      359.72     20.00 o 
   8   4  13        6.20       -9.74     10.65 o 
   9   4  13       55.93       59.42     23.48 o 
  10   4  13       30.18       41.95     23.48 o 
  11   4  13        8.09       -1.59     23.48 o 
 -15   5  13      879.39      952.16     38.57 o 
 -14   5  13       23.41       13.01     14.77 o 
 -13   5  13     1015.45      928.75     36.23 o 
 -12   5  13       19.58        4.28     15.14 o 
 -11   5  13     1531.98     1544.15     43.55 o 
 -10   5  13       64.46       53.98     12.14 o 
  -9   5  13     3696.17     3812.97     53.49 o 
  -8   5  13        0.16      -12.72      8.48 o 
  -7   5  13     4549.82     4474.01     58.91 o 
  -6   5  13      210.13      192.39     15.02 o 
  -5   5  13     5641.35     5633.23     72.62 o 
  -4   5  13       65.41      107.95     12.44 o 
  -3   5  13     7133.99     7251.06    155.13 o 
  -2   5  13      146.78      165.76     14.11 o 
  -1   5  13     1527.95     1497.23     33.15 o 
   0   5  13       66.60       62.36     12.18 o 
   1   5  13     3282.99     3292.83     53.70 o 
   2   5  13      501.14      551.31     22.26 o 
   3   5  13     5963.27     5752.77     81.25 o 
   4   5  13       64.27       41.38     12.64 o 
   5   5  13     1751.03     1758.91     38.50 o 
   6   5  13       86.02       80.35     14.05 o 
   7   5  13      941.34      990.16     32.87 o 
   8   5  13      124.05      133.52     19.71 o 
   9   5  13     1482.76     1686.03     61.22 o 
  10   5  13       28.43       21.25     32.24 o 
 -14   6  13        2.09      -20.06     13.37 o 
 -13   6  13       35.43       27.48     15.11 o 
 -12   6  13       91.25       44.69     14.77 o 
 -11   6  13       46.86       43.00     14.51 o 
 -10   6  13       32.17       37.27     11.62 o 
  -9   6  13       44.25        9.20      9.82 o 
  -8   6  13       80.96       74.06     11.61 o 
  -7   6  13      124.29       99.52     12.12 o 
  -6   6  13      438.58      455.77     21.60 o 
  -5   6  13      323.07      358.38     19.78 o 
  -4   6  13      401.97      387.43     19.42 o 
  -3   6  13        0.02       -0.72      9.82 o 
  -2   6  13       85.94       75.64     12.23 o 
  -1   6  13       69.30       76.95     12.44 o 
   0   6  13      183.64      157.21     14.65 o 
   1   6  13      208.72      249.54     25.53 o 
   2   6  13      102.91       79.34     16.50 o 
   3   6  13      166.19      160.02     18.84 o 
   4   6  13       61.59       18.46     16.07 o 
   5   6  13        2.82      -18.21     12.14 o 
   6   6  13       12.79       -5.53     11.42 o 
   7   6  13       30.80        0.08     13.40 o 
   8   6  13       53.17       39.63     17.45 o 
   9   6  13        2.16      -26.47     21.23 o 
 -13   7  13      864.24      872.79     36.69 o 
 -12   7  13        0.83        0.33     15.12 o 
 -11   7  13     1455.77     1338.78     65.71 o 
 -10   7  13        0.03       -8.25     10.09 o 
  -9   7  13     1339.89     1346.98     30.69 o 
  -8   7  13      163.16      166.35     13.72 o 
  -7   7  13     3288.43     3239.93     49.54 o 
  -6   7  13      130.00      138.41     17.06 o 
  -5   7  13     7440.55     7581.29    102.12 o 
  -4   7  13       40.02       44.82     13.01 o 
  -3   7  13     2589.23     2662.56     66.03 o 
  -2   7  13        5.96      -12.46     10.30 o 
  -1   7  13      876.32      904.37     28.34 o 
   0   7  13       82.64       73.97     13.36 o 
   1   7  13     3469.80     3477.95     58.97 o 
   2   7  13       70.71       69.59     20.81 o 
   3   7  13     5070.21     5298.06     93.06 o 
   4   7  13       59.04       44.28     16.50 o 
   5   7  13     1309.29     1199.31     39.93 o 
   6   7  13       42.63       14.76     15.87 o 
   7   7  13      653.62      681.33     56.00 o 
   8   7  13       40.68       -5.01     30.23 o 
 -12   8  13        3.98        7.85     14.77 o 
 -11   8  13       37.37       63.29     16.87 o 
 -10   8  13       61.09       66.28     13.51 o 
  -9   8  13       98.43       75.72     13.78 o 
  -8   8  13       98.24       75.16     12.58 o 
  -7   8  13       20.78        2.25      9.56 o 
  -6   8  13      228.79      220.94     24.51 o 
  -5   8  13        2.84       -1.28     10.86 o 
  -4   8  13      888.08      838.99     28.77 o 
  -3   8  13       40.48       22.25     13.70 o 
  -2   8  13        5.47        6.08     10.97 o 
  -1   8  13       46.02       35.28     13.67 o 
   0   8  13       18.58       -8.36     10.93 o 
   1   8  13        4.41      -15.80     10.53 o 
   2   8  13      155.94      144.03     16.60 o 
   3   8  13      192.03      211.06     28.98 o 
   4   8  13      136.27      164.41     21.26 o 
   5   8  13       20.86       -7.00     19.25 o 
   6   8  13        0.06      -20.67     13.78 o 
   7   8  13       50.76       34.38     22.27 o 
 -10   9  13        3.61        0.19     12.44 o 
  -9   9  13      921.09      935.38     30.88 o 
  -8   9  13      102.73       75.68     13.21 o 
  -7   9  13      266.33      245.33     19.77 o 
  -6   9  13        9.06       -5.29     11.14 o 
  -5   9  13      882.15      979.58     31.58 o 
  -4   9  13      103.06       91.92     18.32 o 
  -3   9  13     2901.00     3070.06     61.66 o 
  -2   9  13        0.35        3.35     11.55 o 
  -1   9  13     1519.09     1423.18     37.78 o 
   0   9  13        7.96       -5.10     11.93 o 
   1   9  13     1614.37     1670.69     61.11 o 
   2   9  13       27.30        5.66     15.77 o 
   3   9  13     1584.77     1729.27     63.30 o 
   4   9  13        8.37       -1.11     19.76 o 
   5   9  13     1255.73     1370.65     57.59 o 
  -8  10  13       83.10       79.86     15.96 o 
  -7  10  13       59.82       49.88     14.80 o 
  -6  10  13       23.32       22.73     13.09 o 
  -5  10  13        0.10        7.32     14.58 o 
  -4  10  13       11.80       -8.73     12.87 o 
  -3  10  13        7.24       15.65     14.48 o 
  -2  10  13       12.54        7.12     20.65 o 
  -1  10  13        0.13      -12.42     14.10 o 
   0  10  13        1.39       -4.08     28.04 o 
   1  10  13        4.98      -20.51     13.67 o 
   2  10  13       59.84       54.56     18.15 o 
   3  10  13        5.68        7.25     20.12 o 
 -16   0  14     2007.22     2290.71     71.70 o 
 -15   0  14      108.17       89.57     21.78 o 
 -14   0  14      445.48      501.26     33.84 o 
 -13   0  14       20.78       -5.68     15.48 o 
 -12   0  14      845.24      825.82     38.16 o 
 -11   0  14       11.32       -7.96     14.04 o 
 -10   0  14     6941.75     7576.63    128.12 o 
  -9   0  14       37.00       54.51     12.72 o 
  -8   0  14     6005.91     6302.98     95.33 o 
  -7   0  14     1276.57     1343.64     33.25 o 
  -6   0  14     3893.23     3941.25     84.56 o 
  -5   0  14      787.50      772.71     24.17 o 
  -4   0  14     8295.19     8275.15    115.18 o 
  -3   0  14     2456.37     2500.94     96.73 o 
  -2   0  14     2448.08     2168.36     78.59 o 
  -1   0  14      361.10      352.46     23.48 o 
   0   0  14     2497.59     2296.02     66.50 o 
   1   0  14       21.84       12.09     17.13 o 
   2   0  14     5114.07     4774.13     97.54 o 
   3   0  14      825.89      814.85     35.54 o 
   4   0  14     6609.88     6393.96    123.20 o 
   5   0  14      300.87      325.67     26.63 o 
   6   0  14     1788.08     1820.43     55.35 o 
   7   0  14      182.83      100.66     19.35 o 
   8   0  14     1335.63     1300.38     47.34 o 
   9   0  14      120.97      163.23     38.29 o 
  10   0  14     3587.32     3695.89    139.05 o 
  11   0  14       68.10       86.65     40.30 o 
 -16   1  14       37.55       37.32     14.86 o 
 -15   1  14       45.83       53.66     14.00 o 
 -14   1  14       31.12        9.87     11.86 o 
 -13   1  14      178.19      174.16     16.91 o 
 -12   1  14      180.82      127.22     15.02 o 
 -11   1  14      158.36      178.83     15.40 o 
 -10   1  14        4.03       -9.04      7.44 o 
  -9   1  14        1.46        2.14      7.13 o 
  -8   1  14      171.50      169.77     10.67 o 
  -7   1  14        6.79       -6.20      6.16 o 
  -6   1  14      207.12      248.77     12.87 o 
  -5   1  14       43.30       18.94      6.39 o 
  -4   1  14      226.97      223.06     11.98 o 
  -3   1  14      338.91      379.58     17.83 o 
  -2   1  14      928.82      955.66     37.28 o 
  -1   1  14       33.84       47.70      9.47 o 
   0   1  14      220.45      197.14     13.78 o 
   1   1  14        1.55       -2.68      7.97 o 
   2   1  14        3.92        2.02      8.78 o 
   3   1  14      225.18      212.99     15.35 o 
   4   1  14      329.28      336.84     19.07 o 
   5   1  14      468.09      405.26     22.75 o 
   6   1  14       18.91       12.52     10.85 o 
   7   1  14      281.84      266.86     17.93 o 
   8   1  14       77.44       47.07     12.08 o 
   9   1  14       67.14      101.77     24.22 o 
  10   1  14       30.43       21.16     24.22 o 
  11   1  14      129.01      134.66     29.19 o 
 -16   2  14      895.41     1138.69     40.79 o 
 -15   2  14        0.05      -16.18     10.79 o 
 -14   2  14     1797.33     1769.87     42.12 o 
 -13   2  14      168.14      128.27     15.97 o 
 -12   2  14     2870.54     2871.44     53.08 o 
 -11   2  14      307.76      284.83     18.09 o 
 -10   2  14     3149.73     3379.03     48.84 o 
  -9   2  14      255.98      211.65     12.16 o 
  -8   2  14     1929.95     2002.28     30.74 o 
  -7   2  14        0.02       -4.86      6.25 o 
  -6   2  14     2766.61     2662.97     61.13 o 
  -5   2  14        1.30        3.64      6.07 o 
  -4   2  14     5002.97     5023.11     62.00 o 
  -3   2  14       88.26      112.65     12.32 o 
  -2   2  14     7524.72     7064.09    107.64 o 
  -1   2  14       67.71      116.63     12.03 o 
   0   2  14     5910.27     5700.95     78.56 o 
   1   2  14      468.92      473.36     19.34 o 
   2   2  14     6435.27     6133.26     83.60 o 
   3   2  14      257.49      332.93     18.33 o 
   4   2  14     3527.34     3692.32     59.18 o 
   5   2  14        5.70       -9.40     10.22 o 
   6   2  14     1972.84     1986.53     40.94 o 
   7   2  14      287.92      326.21     19.14 o 
   8   2  14     1338.80     1176.04     32.44 o 
   9   2  14       15.14        0.29     24.18 o 
  10   2  14     1663.39     1821.76     66.97 o 
  11   2  14        5.71       -4.03     24.22 o 
 -16   3  14       15.64      -29.68     21.03 o 
 -15   3  14        4.88      -14.33     13.18 o 
 -14   3  14       15.28       14.99     14.58 o 
 -13   3  14        0.06        3.61     18.62 o 
 -12   3  14        9.24        9.49     14.11 o 
 -11   3  14       21.28       -4.31     11.57 o 
 -10   3  14       43.10       40.46     14.12 o 
  -9   3  14       88.58       87.94     10.32 o 
  -8   3  14      136.75      136.58     10.73 o 
  -7   3  14       68.08       60.20      8.71 o 
  -6   3  14      116.47      114.35      9.76 o 
  -5   3  14      958.78      938.22     22.50 o 
  -4   3  14       30.74       23.86      6.89 o 
  -3   3  14      121.54       92.22      9.75 o 
  -2   3  14        1.96       -8.51      7.46 o 
  -1   3  14        6.16       -1.10      8.87 o 
   0   3  14       90.14       75.65     11.24 o 
   1   3  14       52.60       60.56     10.90 o 
   2   3  14      294.36      251.72     16.56 o 
   3   3  14      759.93      771.01     25.34 o 
   4   3  14      550.41      530.52     24.43 o 
   5   3  14       24.60       14.82     11.33 o 
   6   3  14       41.94       25.67     11.84 o 
   7   3  14      120.45      200.99     17.32 o 
   8   3  14       42.75       21.66     12.38 o 
   9   3  14      134.86      166.55     28.50 o 
  10   3  14       91.22       42.21     58.44 o 
  11   3  14        6.06      -21.93     30.23 o 
 -15   4  14       38.77       35.03     16.29 o 
 -14   4  14      761.52      904.54     35.66 o 
 -13   4  14       10.89       -1.19     12.96 o 
 -12   4  14     1980.13     2000.11     50.86 o 
 -11   4  14       49.90       32.11     14.77 o 
 -10   4  14     3912.76     4116.75     64.54 o 
  -9   4  14      195.34      242.48     14.93 o 
  -8   4  14     4195.97     4303.32     57.43 o 
  -7   4  14      250.73      278.50     14.75 o 
  -6   4  14     5922.37     5941.84     83.33 o 
  -5   4  14        0.89       10.87      8.42 o 
  -4   4  14     5480.45     5422.36     75.21 o 
  -3   4  14      631.83      494.65     80.61 o 
  -2   4  14     1433.47     1375.94     31.29 o 
  -1   4  14      400.62      409.21     18.95 o 
   0   4  14     3194.53     2994.56     50.49 o 
   1   4  14      982.08     1032.72     28.10 o 
   2   4  14     3477.05     3390.03     55.83 o 
   3   4  14      389.40      371.97     20.28 o 
   4   4  14     1993.79     1940.07     40.76 o 
   5   4  14      578.76      527.86     22.78 o 
   6   4  14     1058.93     1036.98     30.37 o 
   7   4  14       49.89       35.39     12.64 o 
   8   4  14     1436.48     1533.22     44.79 o 
   9   4  14        3.56        1.32     20.63 o 
  10   4  14     1419.17     1541.46     61.97 o 
 -14   5  14        0.40       -7.55     14.14 o 
 -13   5  14       15.44        2.02     14.18 o 
 -12   5  14      131.94      117.64     17.59 o 
 -11   5  14      193.92      226.73     20.40 o 
 -10   5  14       17.35        1.26     10.22 o 
  -9   5  14       79.98       50.47     10.93 o 
  -8   5  14        7.18       -8.36      9.08 o 
  -7   5  14        0.05      -12.75      8.50 o 
  -6   5  14       10.72      -12.27      9.37 o 
  -5   5  14       33.34       24.58     11.12 o 
  -4   5  14       31.49       23.44     11.27 o 
  -3   5  14      208.20      223.59     15.67 o 
  -2   5  14        0.53        2.39      9.70 o 
  -1   5  14      832.70      756.24     31.22 o 
   0   5  14      350.42      342.43     21.57 o 
   1   5  14       40.63       17.79     11.29 o 
   2   5  14      234.85      236.79     17.18 o 
   3   5  14        4.66       -5.26     11.62 o 
   4   5  14        3.06      -13.06     10.90 o 
   5   5  14       97.08       75.14     14.28 o 
   6   5  14      354.80      428.38     22.34 o 
   7   5  14      111.70      118.02     15.70 o 
   8   5  14      315.90      284.80     36.42 o 
   9   5  14       11.77       -8.60     21.23 o 
 -14   6  14      987.13      998.35     58.14 o 
 -13   6  14        8.44        2.59     14.88 o 
 -12   6  14     1446.92     1473.63     45.18 o 
 -11   6  14       93.85      124.97     18.32 o 
 -10   6  14      811.88      791.92     28.51 o 
  -9   6  14       14.36        0.27      9.52 o 
  -8   6  14     1202.34     1141.08     27.58 o 
  -7   6  14       40.86       25.55     11.82 o 
  -6   6  14     4021.48     4060.56     64.80 o 
  -5   6  14        0.32      -15.60     10.40 o 
  -4   6  14     5227.96     5127.95     75.87 o 
  -3   6  14        2.89       19.71     11.62 o 
  -2   6  14     4111.56     4053.60     73.89 o 
  -1   6  14      259.85      270.74     18.40 o 
   0   6  14     3621.51     3583.24     71.32 o 
   1   6  14      213.23      194.56     25.53 o 
   2   6  14     3900.10     4087.17     77.56 o 
   3   6  14       60.69       43.86     16.26 o 
   4   6  14     1596.15     1672.00     46.14 o 
   5   6  14       18.83       -5.07     13.64 o 
   6   6  14     1375.80     1409.34     42.92 o 
   7   6  14      455.86      455.60     27.79 o 
   8   6  14     2020.69     2190.12     69.01 o 
   9   6  14        0.02        3.12     22.05 o 
 -13   7  14       21.30      -11.23     14.88 o 
 -12   7  14       77.69       64.17     17.67 o 
 -11   7  14       39.86       49.64     15.39 o 
 -10   7  14       19.59       24.91     12.21 o 
  -9   7  14       19.62        2.27      9.55 o 
  -8   7  14      356.92      348.25     18.25 o 
  -7   7  14      106.45      120.43     15.50 o 
  -6   7  14       31.29       27.78     12.25 o 
  -5   7  14       13.15       11.58     11.45 o 
  -4   7  14      479.27      490.35     35.09 o 
  -3   7  14      114.37      137.61     15.57 o 
  -2   7  14       57.87       36.23     12.48 o 
  -1   7  14       87.54       54.69     13.46 o 
   0   7  14        2.61      -15.66     10.44 o 
   1   7  14       88.19       97.35     21.52 o 
   2   7  14      112.32       90.87     29.22 o 
   3   7  14       36.72       55.29     18.73 o 
   4   7  14        6.10      -20.18     13.45 o 
   5   7  14       83.70      101.72     19.22 o 
   6   7  14       18.68        2.27     15.10 o 
   7   7  14        4.31      -20.82     17.73 o 
 -11   8  14        6.77       -1.27     24.88 o 
 -10   8  14     1307.46     1398.28     37.34 o 
  -9   8  14        4.12       -5.78     10.66 o 
  -8   8  14      895.36      953.58     30.88 o 
  -7   8  14       74.06       66.50     13.84 o 
  -6   8  14     1024.57     1061.65     32.34 o 
  -5   8  14        2.51       -7.12     10.73 o 
  -4   8  14     2517.31     2583.39     51.53 o 
  -3   8  14       39.04       54.61     13.77 o 
  -2   8  14     1970.83     1920.66     43.31 o 
  -1   8  14      138.17      139.67     16.32 o 
   0   8  14     1964.85     2007.52     63.41 o 
   1   8  14       58.49       48.06     16.97 o 
   2   8  14     2369.19     2520.53     69.47 o 
   3   8  14       72.32       57.31     22.27 o 
   4   8  14     1139.83     1184.87     41.79 o 
   5   8  14        8.20      -22.98     15.32 o 
   6   8  14      807.43      786.85     36.37 o 
  -9   9  14       11.75       14.57     14.51 o 
  -8   9  14        1.42      -17.36     11.57 o 
  -7   9  14       31.17       24.83     13.77 o 
  -6   9  14      247.48      212.37     19.16 o 
  -5   9  14      189.38      211.59     18.72 o 
  -4   9  14      345.68      346.51     21.75 o 
  -3   9  14       24.53       20.65     12.88 o 
  -2   9  14       85.64       58.02     14.17 o 
  -1   9  14      214.25      255.93     24.43 o 
   0   9  14      150.89      141.07     23.85 o 
   1   9  14       71.86       76.85     19.59 o 
   2   9  14      152.05      139.06     30.23 o 
   3   9  14       32.22       16.43     22.71 o 
   4   9  14       34.19       27.48     22.71 o 
  -6  10  14      604.91      609.06     28.03 o 
  -5  10  14        4.04       23.00     18.85 o 
  -4  10  14      992.65      958.90     38.57 o 
  -3  10  14       56.92       26.25     18.54 o 
  -2  10  14     1009.84      980.56     39.01 o 
  -1  10  14       15.43       -7.51     22.67 o 
   0  10  14      737.71      786.96     35.73 o 
   1  10  14       27.69       45.40     23.11 o 
 -16   1  15        1.93       -8.14     12.95 o 
 -15   1  15     1378.62     1335.93     37.70 o 
 -14   1  15        4.48        3.42     12.60 o 
 -13   1  15     2257.41     2450.54     49.67 o 
 -12   1  15       13.49       -7.34     11.03 o 
 -11   1  15     2712.90     2958.02     53.05 o 
 -10   1  15       14.62        7.45      8.23 o 
  -9   1  15     1760.69     1791.59     29.80 o 
  -8   1  15       32.65       26.65      7.87 o 
  -7   1  15     2366.30     2388.87     68.24 o 
  -6   1  15        1.04       -0.29      6.31 o 
  -5   1  15     8853.53     8803.71    110.76 o 
  -4   1  15      378.95      441.25     19.96 o 
  -3   1  15     8812.38     8363.55    107.75 o 
  -2   1  15       63.98       71.42     14.91 o 
  -1   1  15      706.93      701.72     26.18 o 
   0   1  15     1115.62     1082.29     28.19 o 
   1   1  15     1505.94     1405.16     32.99 o 
   2   1  15      346.63      312.17     18.14 o 
   3   1  15     8907.16     8694.50    112.31 o 
   4   1  15      491.23      501.80     22.31 o 
   5   1  15     3170.24     3157.43     54.85 o 
   6   1  15       80.43       61.04     12.81 o 
   7   1  15      267.08      264.69     18.12 o 
   8   1  15      340.05      376.31     21.00 o 
   9   1  15     1422.84     1564.60     60.55 o 
  10   1  15       22.57       33.28     24.91 o 
 -15   2  15       10.93        4.58     14.11 o 
 -14   2  15        0.88      -15.72     13.20 o 
 -13   2  15        6.17       10.48     12.12 o 
 -12   2  15       71.50       43.47     13.84 o 
 -11   2  15       92.28       60.30     13.63 o 
 -10   2  15      245.37      263.36     17.39 o 
  -9   2  15      161.80      188.28     12.09 o 
  -8   2  15      706.91      729.19     19.09 o 
  -7   2  15      182.02      158.40     12.23 o 
  -6   2  15      163.33      179.53     12.42 o 
  -5   2  15      601.87      593.97     21.77 o 
  -4   2  15      587.98      634.26     19.00 o 
  -3   2  15      256.12      274.09     16.56 o 
  -2   2  15      147.06      128.67     15.04 o 
  -1   2  15      441.90      383.53     20.94 o 
   0   2  15      589.04      594.64     21.87 o 
   1   2  15       15.03        0.70     10.09 o 
   2   2  15      145.71      173.38     15.25 o 
   3   2  15      208.30      191.65     16.51 o 
   4   2  15       25.90        4.31     11.24 o 
   5   2  15        5.76        0.29     10.74 o 
   6   2  15        3.05       -6.23     10.22 o 
   7   2  15       18.34        2.69     11.15 o 
   8   2  15        9.93        8.95     11.94 o 
   9   2  15       66.48       89.94     26.96 o 
  10   2  15       27.15       46.35     34.26 o 
 -15   3  15      241.45      264.27     24.08 o 
 -14   3  15       52.92       51.00     16.50 o 
 -13   3  15      941.65     1035.20     37.27 o 
 -12   3  15       97.33      115.82     26.82 o 
 -11   3  15     4032.85     4265.43     78.52 o 
 -10   3  15        0.08      -13.24      8.82 o 
  -9   3  15     3039.75     3135.54     42.93 o 
  -8   3  15      171.00      171.90     18.48 o 
  -7   3  15     1827.71     1840.02     33.75 o 
  -6   3  15      292.72      281.43     15.19 o 
  -5   3  15     5248.66     5038.26     64.06 o 
  -4   3  15       26.12       21.58      8.55 o 
  -3   3  15     4754.85     4662.50     69.62 o 
  -2   3  15      620.59      647.79     30.61 o 
  -1   3  15     2849.65     2804.85     55.82 o 
   0   3  15       17.84        4.14      9.72 o 
   1   3  15     5161.31     4765.99     70.72 o 
   2   3  15      106.46       87.51     13.63 o 
   3   3  15     3137.10     2964.25     52.35 o 
   4   3  15       83.00       73.92     13.46 o 
   5   3  15     1527.50     1567.91     37.22 o 
   6   3  15      152.61      136.21     16.00 o 
   7   3  15     1716.79     1811.81     41.15 o 
   8   3  15       57.99       60.08     29.36 o 
   9   3  15     1796.51     2040.39     70.53 o 
  10   3  15       28.63       17.56     24.91 o 
 -15   4  15       29.94      -17.60     13.78 o 
 -14   4  15       27.14       22.78     15.17 o 
 -13   4  15       47.76       -0.59     14.14 o 
 -12   4  15        4.33       -6.66     12.96 o 
 -11   4  15        4.61      -17.18     14.50 o 
 -10   4  15        0.79        6.31     11.03 o 
  -9   4  15      162.19      181.93     16.78 o 
  -8   4  15      281.91      287.68     15.57 o 
  -7   4  15     1145.58     1151.95     30.50 o 
  -6   4  15        1.17       -2.10      9.88 o 
  -5   4  15      163.42      141.22     14.11 o 
  -4   4  15      155.04      153.12     14.34 o 
  -3   4  15      147.24      142.81     20.73 o 
  -2   4  15      492.56      470.13     24.99 o 
  -1   4  15      246.35      230.25     16.72 o 
   0   4  15       99.77      102.65     14.62 o 
   1   4  15        1.11       -1.31     10.74 o 
   2   4  15      291.06      260.94     18.05 o 
   3   4  15       37.66       47.23     13.16 o 
   4   4  15      119.31       84.57     14.40 o 
   5   4  15       21.65        0.32     11.93 o 
   6   4  15       29.63        3.55     13.67 o 
   7   4  15       24.30        4.23     12.44 o 
   8   4  15      103.19      117.43     20.40 o 
   9   4  15       18.08      -18.79     22.05 o 
 -14   5  15       65.91       71.18     17.93 o 
 -13   5  15     1759.66     1825.15     50.86 o 
 -12   5  15       12.74        2.88     13.57 o 
 -11   5  15     1961.32     2110.97     52.79 o 
 -10   5  15       22.64       -5.30     10.27 o 
  -9   5  15      970.32      953.49     25.43 o 
  -8   5  15       67.40       38.15     10.57 o 
  -7   5  15     2826.33     2966.89     52.54 o 
  -6   5  15        3.18       -7.66     10.37 o 
  -5   5  15     5546.03     5657.25     80.78 o 
  -4   5  15        6.36       21.75     18.03 o 
  -3   5  15     3202.21     3105.99     53.87 o 
  -2   5  15        0.63       -2.35     12.69 o 
  -1   5  15     2622.45     2580.50     58.11 o 
   0   5  15       52.41       24.43     16.92 o 
   1   5  15     3616.62     3759.90     86.81 o 
   2   5  15        0.35      -12.76     11.75 o 
   3   5  15     2610.23     2538.40     49.16 o 
   4   5  15       18.01       -8.37     14.25 o 
   5   5  15     1176.32     1107.60     32.42 o 
   6   5  15      141.79      132.71     16.69 o 
   7   5  15     1112.91     1197.69     35.16 o 
   8   5  15       35.15       23.53     18.05 o 
 -13   6  15        0.40       -2.31     14.51 o 
 -12   6  15      155.75      146.62     20.68 o 
 -11   6  15       47.83       45.71     15.96 o 
 -10   6  15      171.24      135.44     15.42 o 
  -9   6  15        2.33      -12.90      8.60 o 
  -8   6  15        2.29       -3.11     10.59 o 
  -7   6  15        1.41       -0.75     11.01 o 
  -6   6  15       91.20       88.21     13.84 o 
  -5   6  15        1.34      -11.20     10.22 o 
  -4   6  15        0.02       -9.58     10.33 o 
  -3   6  15       37.20       41.22     12.49 o 
  -2   6  15      654.43      678.58     26.47 o 
  -1   6  15       25.13       18.25     13.57 o 
   0   6  15       13.39       15.98     14.14 o 
   1   6  15      131.55      113.19     30.23 o 
   2   6  15       48.62       34.39     24.73 o 
   3   6  15       25.79       17.08     15.39 o 
   4   6  15       62.72       77.82     22.51 o 
   5   6  15       18.43       -5.03     15.04 o 
   6   6  15       60.16       71.64     17.20 o 
   7   6  15       79.10       37.65     17.73 o 
   8   6  15        8.96        0.55     23.48 o 
 -12   7  15        3.16        8.19     14.98 o 
 -11   7  15     1049.20     1166.49     40.50 o 
 -10   7  15        6.17        1.41     11.50 o 
  -9   7  15      662.10      621.11     25.88 o 
  -8   7  15        1.55        0.52     11.19 o 
  -7   7  15     1641.66     1773.36     41.45 o 
  -6   7  15      266.31      302.98     20.05 o 
  -5   7  15     2536.96     2582.91     71.55 o 
  -4   7  15      136.65      142.12     18.03 o 
  -3   7  15     1135.01     1090.41     32.29 o 
  -2   7  15       94.45       80.09     14.48 o 
  -1   7  15     1189.70     1194.58     47.60 o 
   0   7  15      152.30      140.44     20.53 o 
   1   7  15     2375.55     2460.58     60.33 o 
   2   7  15       22.51       20.29     19.76 o 
   3   7  15     1689.70     1686.03     49.19 o 
   4   7  15        2.15       -8.98     15.10 o 
   5   7  15     1547.54     1577.34     47.67 o 
   6   7  15      212.05      210.35     23.53 o 
 -10   8  15       53.64       10.71     14.37 o 
  -9   8  15        1.15      -11.59     12.69 o 
  -8   8  15       69.94       41.22     14.48 o 
  -7   8  15      112.25      109.67     18.32 o 
  -6   8  15       12.91       13.22     12.69 o 
  -5   8  15        3.51        2.00     12.06 o 
  -4   8  15       87.16       61.63     14.27 o 
  -3   8  15        4.01       -7.65     10.87 o 
  -2   8  15       63.93       87.18     15.71 o 
  -1   8  15       23.91       14.18     15.69 o 
   0   8  15       32.72       30.97     15.96 o 
   1   8  15       23.56       31.39     16.75 o 
   2   8  15       26.02        8.56     16.50 o 
   3   8  15       17.81        2.02     19.35 o 
   4   8  15       47.27       25.53     35.27 o 
   5   8  15       55.40       42.09     18.32 o 
  -8   9  15        0.80      -11.05     12.81 o 
  -7   9  15      801.51      857.81     31.60 o 
  -6   9  15        4.46        4.56     12.52 o 
  -5   9  15      816.06      888.05     31.58 o 
  -4   9  15       18.55        3.42     12.18 o 
  -3   9  15      558.75      548.63     26.07 o 
  -2   9  15        3.76       -5.41     12.32 o 
  -1   9  15     1752.94     1794.26     52.69 o 
   0   9  15       29.76       74.91     18.79 o 
   1   9  15     2264.85     2299.39     88.34 o 
   2   9  15       25.27       -1.07     16.29 o 
 -15   0  16       77.32       75.66     22.71 o 
 -14   0  16     1217.42     1116.79     48.78 o 
 -13   0  16      232.45      196.19     26.10 o 
 -12   0  16     2958.41     3140.60     91.69 o 
 -11   0  16       38.19       14.78     16.40 o 
 -10   0  16     1401.86     1565.29     40.87 o 
  -9   0  16      321.76      299.31     20.29 o 
  -8   0  16     2739.87     2725.14     54.18 o 
  -7   0  16        5.82        3.75      8.28 o 
  -6   0  16     5603.30     5489.31    208.57 o 
  -5   0  16        0.73       -5.44     14.04 o 
  -4   0  16     3638.66     3761.91     85.99 o 
  -3   0  16       33.93       58.86     16.92 o 
  -2   0  16     5074.52     4578.55    135.02 o 
  -1   0  16      572.61      564.27     38.29 o 
   0   0  16     3655.24     3260.53     77.65 o 
   1   0  16      448.12      457.37     42.32 o 
   2   0  16     1596.79     1517.64     50.57 o 
   3   0  16      195.42      166.69     22.67 o 
   4   0  16     2108.73     2163.89     61.88 o 
   5   0  16      271.74      266.77     26.10 o 
   6   0  16     1500.91     1284.24     48.20 o 
   7   0  16       23.74       -1.68     16.40 o 
   8   0  16     1826.38     1806.61    102.78 o 
   9   0  16       15.71       26.20     34.26 o 
 -15   1  16       54.37       59.94     15.67 o 
 -14   1  16       38.58       41.29     13.95 o 
 -13   1  16        2.03      -17.32     11.78 o 
 -12   1  16       18.79        9.63     12.48 o 
 -11   1  16      126.80      129.82     15.57 o 
 -10   1  16       13.22       -0.08      8.31 o 
  -9   1  16      558.02      614.39     18.34 o 
  -8   1  16      471.55      507.31     16.33 o 
  -7   1  16       86.66       91.48     11.08 o 
  -6   1  16        0.07       -4.41      9.72 o 
  -5   1  16      697.67      694.66     24.61 o 
  -4   1  16        9.00       -3.59      9.79 o 
  -3   1  16       15.36        1.75      9.53 o 
  -2   1  16        5.30      -10.08      9.92 o 
  -1   1  16      172.70      141.23     13.83 o 
   0   1  16      151.02      107.67     13.33 o 
   1   1  16      886.43      856.12     26.92 o 
   2   1  16      323.81      320.52     19.34 o 
   3   1  16       72.69       63.97     13.27 o 
   4   1  16        8.36        2.73     11.42 o 
   5   1  16      110.04       93.20     13.84 o 
   6   1  16       35.49       45.19     12.98 o 
   7   1  16        6.53      -16.35     10.90 o 
   8   1  16       54.19       27.76     14.17 o 
   9   1  16        0.04        2.69     23.48 o 
 -15   2  16        0.38      -12.47     13.37 o 
 -14   2  16      873.90      912.57     36.10 o 
 -13   2  16       52.37       87.93     15.34 o 
 -12   2  16     2008.51     2214.03     46.71 o 
 -11   2  16       65.78       69.72     13.82 o 
 -10   2  16     2158.30     2394.26     40.79 o 
  -9   2  16       32.18       17.69      8.78 o 
  -8   2  16     1893.35     1859.14     30.99 o 
  -7   2  16        6.47        0.24      8.63 o 
  -6   2  16     3094.85     3088.41     53.48 o 
  -5   2  16     2271.49     2332.73     44.95 o 
  -4   2  16     1716.99     1598.40     36.67 o 
  -3   2  16       63.54       51.40     14.26 o 
  -2   2  16     2104.28     2088.02     49.11 o 
  -1   2  16     1009.29      921.14     31.41 o 
   0   2  16     5756.27     5427.98     78.31 o 
   1   2  16      222.09      232.51     17.08 o 
   2   2  16     5225.88     4935.10     74.53 o 
   3   2  16       66.38       38.29     12.32 o 
   4   2  16     1421.66     1363.23     34.65 o 
   5   2  16       63.46       67.59     13.66 o 
   6   2  16      573.22      526.27     23.73 o 
   7   2  16       19.43       40.44     13.66 o 
   8   2  16     2019.00     2158.74     76.84 o 
   9   2  16        0.08       -6.37     22.05 o 
 -14   3  16       22.47        3.70     14.77 o 
 -13   3  16       90.53       94.58     17.59 o 
 -12   3  16       14.15       25.62     14.88 o 
 -11   3  16        8.75       -9.07     12.16 o 
 -10   3  16       15.95       24.64     15.84 o 
  -9   3  16       60.29       76.37     10.66 o 
  -8   3  16      133.26      123.35     12.88 o 
  -7   3  16      153.52      113.56     13.17 o 
  -6   3  16      142.77       78.57     11.39 o 
  -5   3  16      407.44      396.14     23.85 o 
  -4   3  16      494.81      524.32     22.82 o 
  -3   3  16      399.07      349.01     19.55 o 
  -2   3  16        1.48      -14.11     11.10 o 
  -1   3  16       11.66        9.51     11.99 o 
   0   3  16       56.74       56.67     13.04 o 
   1   3  16      140.45      126.63     14.79 o 
   2   3  16       42.62       10.41     11.88 o 
   3   3  16        0.25      -15.73     10.48 o 
   4   3  16        4.05       -4.56     11.42 o 
   5   3  16       57.66       60.77     13.69 o 
   6   3  16        7.46       -1.67     12.06 o 
   7   3  16       93.27      121.82     16.16 o 
   8   3  16       90.33      118.19     20.73 o 
   9   3  16      141.62      185.40     31.35 o 
 -14   4  16      624.62      628.28     32.30 o 
 -13   4  16       19.19        8.16     14.14 o 
 -12   4  16     1076.54     1132.00     39.18 o 
 -11   4  16       26.26       41.89     14.88 o 
 -10   4  16     1600.25     1765.53     39.45 o 
  -9   4  16       13.00       -1.16     10.22 o 
  -8   4  16     3455.52     3492.20     57.76 o 
  -7   4  16       75.34       55.08     12.69 o 
  -6   4  16     4477.93     4467.86     68.44 o 
  -5   4  16        0.05       21.59     11.51 o 
  -4   4  16     3282.01     3256.78     66.18 o 
  -3   4  16       22.73       26.36     12.32 o 
  -2   4  16     3842.86     3710.78     79.03 o 
  -1   4  16      755.54      755.99     27.02 o 
   0   4  16     4248.88     4030.40     74.57 o 
   1   4  16       63.16       37.91     12.94 o 
   2   4  16     3149.98     3198.96     56.62 o 
   3   4  16       31.20       23.88     13.04 o 
   4   4  16     1535.73     1537.00     37.70 o 
   5   4  16      192.97      180.65     17.08 o 
   6   4  16     1373.26     1286.66     35.41 o 
   7   4  16       20.71        1.00     13.27 o 
   8   4  16     1568.03     1549.08     57.33 o 
 -13   5  16        4.81       -9.74     14.14 o 
 -12   5  16        0.11      -12.96     12.90 o 
 -11   5  16        1.10      -18.56     12.37 o 
 -10   5  16       17.72       -4.89     10.76 o 
  -9   5  16      166.18      138.19     15.13 o 
  -8   5  16       30.20       12.84     11.55 o 
  -7   5  16      170.67      132.54     15.30 o 
  -6   5  16      472.09      471.50     22.45 o 
  -5   5  16       26.10        0.73     10.95 o 
  -4   5  16       61.34       65.02     16.21 o 
  -3   5  16        0.95       -5.90     12.69 o 
  -2   5  16       41.29       24.24     14.21 o 
  -1   5  16        0.20        4.87     12.96 o 
   0   5  16       52.48       53.74     16.29 o 
   1   5  16       97.80       62.33     19.80 o 
   2   5  16       66.12       61.76     17.24 o 
   3   5  16       14.03      -15.38     11.78 o 
   4   5  16       21.74       18.22     12.81 o 
   5   5  16        1.04      -16.80     12.03 o 
   6   5  16      121.42      128.76     17.32 o 
   7   5  16        7.32        5.34     15.13 o 
 -12   6  16      861.23      858.80     36.27 o 
 -11   6  16        5.10       -2.24     13.57 o 
 -10   6  16      864.92      828.47     33.30 o 
  -9   6  16      204.09      197.06     17.28 o 
  -8   6  16     2697.47     2850.88     53.45 o 
  -7   6  16      108.73      141.09     15.70 o 
  -6   6  16     2624.28     2673.93     51.34 o 
  -5   6  16      588.00      604.32     27.63 o 
  -4   6  16      560.26      579.39     24.54 o 
  -3   6  16       25.55       10.28     13.57 o 
  -2   6  16     1094.97     1121.09     55.25 o 
  -1   6  16      106.37      118.27     18.54 o 
   0   6  16     3052.43     2923.34     89.13 o 
   1   6  16      114.46      105.33     22.67 o 
   2   6  16     1266.34     1227.46     52.77 o 
   3   6  16      123.64      113.59     19.71 o 
   4   6  16      399.54      369.01     26.71 o 
   5   6  16       44.91       17.41     16.21 o 
   6   6  16     1094.64     1190.64     42.65 o 
 -11   7  16        1.32        3.95     17.88 o 
 -10   7  16        1.30      -11.59     13.18 o 
  -9   7  16        0.85      -12.89     11.26 o 
  -8   7  16        0.08        2.13     11.88 o 
  -7   7  16       24.08       34.95     13.27 o 
  -6   7  16        4.53        6.63     11.42 o 
  -5   7  16        7.00       16.99     12.44 o 
  -4   7  16        7.48       -2.08     10.93 o 
  -3   7  16       17.25       12.09     14.88 o 
  -2   7  16       14.99       -8.02     13.33 o 
  -1   7  16        7.22        2.80     14.37 o 
   0   7  16      137.85       88.91     20.01 o 
   1   7  16       30.98       33.88     16.50 o 
   2   7  16       90.26       66.50     30.23 o 
   3   7  16       13.83       -6.72     18.88 o 
   4   7  16       16.78       10.37     16.56 o 
   5   7  16        7.25       -6.36     16.02 o 
  -9   8  16       61.17       68.51     17.48 o 
  -8   8  16     1331.55     1323.64     38.39 o 
  -7   8  16       14.85        3.49     13.53 o 
  -6   8  16     1333.31     1474.76     39.79 o 
  -5   8  16       18.19       17.87     12.81 o 
  -4   8  16      564.05      554.99     25.98 o 
  -3   8  16        7.77        1.26     20.87 o 
  -2   8  16      718.39      713.69     34.42 o 
  -1   8  16        2.87        7.52     16.06 o 
   0   8  16     1610.40     1719.49     51.93 o 
   1   8  16        0.10       -0.83     16.50 o 
   2   8  16     1601.53     1689.26     51.91 o 
   3   8  16       13.30       20.62     16.94 o 
  -6   9  16        4.56       -2.97     12.86 o 
  -5   9  16        4.93        1.03     12.88 o 
  -4   9  16        2.17       -5.80     13.67 o 
  -3   9  16        0.94       -4.05     12.85 o 
  -2   9  16        0.53      -18.43     14.58 o 
  -1   9  16       49.38       65.12     19.59 o 
   0   9  16      197.97      205.13     34.58 o 
 -14   1  17        7.05        6.77     13.13 o 
 -13   1  17     2140.46     2349.90     49.79 o 
 -12   1  17       27.84       30.39     12.98 o 
 -11   1  17     2232.29     2346.15     47.67 o 
 -10   1  17        1.11      -12.03      8.02 o 
  -9   1  17     1135.31     1167.86     24.80 o 
  -8   1  17       66.47       51.03     10.59 o 
  -7   1  17     1299.89     1283.35     33.05 o 
  -6   1  17      109.77      124.63     14.48 o 
  -5   1  17     4824.81     4829.03     73.92 o 
  -4   1  17      286.62      287.82     18.84 o 
  -3   1  17     2902.03     2917.79     52.82 o 
  -2   1  17       49.58       34.50     13.54 o 
  -1   1  17      598.08      502.53     33.07 o 
   0   1  17      862.15      816.46     27.18 o 
   1   1  17     3412.71     3301.59     57.42 o 
   2   1  17      159.38      154.59     16.60 o 
   3   1  17     3538.81     3489.99     60.19 o 
   4   1  17      290.27      266.90     21.20 o 
   5   1  17      726.63      640.68     25.56 o 
   6   1  17      105.90      115.92     15.70 o 
   7   1  17     1431.57     1439.77     37.93 o 
   8   1  17       16.31       15.34     17.48 o 
 -14   2  17       19.33       23.66     21.02 o 
 -13   2  17       34.86       21.07     15.11 o 
 -12   2  17       68.63       59.18     18.32 o 
 -11   2  17        2.64      -15.88     10.59 o 
 -10   2  17        1.47       -9.24      9.34 o 
  -9   2  17      130.86      107.95     13.05 o 
  -8   2  17      204.74      188.56     14.62 o 
  -7   2  17      206.68      211.42     17.41 o 
  -6   2  17      103.90      110.62     14.48 o 
  -5   2  17      184.55      199.72     16.82 o 
  -4   2  17       66.13       60.80     12.77 o 
  -3   2  17      875.12      911.06     28.60 o 
  -2   2  17       75.43       42.73     13.54 o 
  -1   2  17      168.75      146.89     17.45 o 
   0   2  17       99.18       93.11     14.48 o 
   1   2  17       38.81       19.29     14.50 o 
   2   2  17        0.00       -1.15     13.09 o 
   3   2  17      109.21       99.01     16.00 o 
   4   2  17       96.86      110.27     15.50 o 
   5   2  17       41.69       42.33     13.96 o 
   6   2  17       66.37       43.25     13.46 o 
   7   2  17       72.65       49.04     15.50 o 
   8   2  17       53.36       67.04     19.22 o 
 -14   3  17        4.90        1.66     14.37 o 
 -13   3  17      766.22      804.52     33.55 o 
 -12   3  17        0.08       -3.82     14.20 o 
 -11   3  17     1213.90     1202.94     38.71 o 
 -10   3  17      176.93      167.86     22.18 o 
  -9   3  17     2755.35     3013.14     53.25 o 
  -8   3  17       40.85       25.68     11.02 o 
  -7   3  17     3392.37     3476.97     51.87 o 
  -6   3  17      141.39      154.36     16.07 o 
  -5   3  17     2964.38     2866.55     52.99 o 
  -4   3  17      259.19      314.42     20.32 o 
  -3   3  17     2486.44     2386.02     66.90 o 
  -2   3  17        1.12       -7.09     12.37 o 
  -1   3  17     2196.86     2041.29     43.69 o 
   0   3  17       16.11       13.91     12.14 o 
   1   3  17     4342.92     4201.51     72.37 o 
   2   3  17      163.41      185.20     18.62 o 
   3   3  17     2471.20     2402.38     48.54 o 
   4   3  17       22.34       12.92     17.45 o 
   5   3  17      535.72      505.02     23.73 o 
   6   3  17       93.36       88.24     15.40 o 
   7   3  17     1256.09     1348.43     38.13 o 
 -13   4  17       17.82       20.04     15.69 o 
 -12   4  17       57.30       42.38     15.17 o 
 -11   4  17        0.16       -0.98     12.57 o 
 -10   4  17        6.76       -3.58     11.99 o 
  -9   4  17        1.89      -13.96     10.00 o 
  -8   4  17      184.09      156.41     16.09 o 
  -7   4  17        0.08       -3.57     10.85 o 
  -6   4  17      402.87      407.66     25.73 o 
  -5   4  17       11.89       -2.39     13.33 o 
  -4   4  17      170.53      195.32     23.79 o 
  -3   4  17      239.93      224.50     20.88 o 
  -2   4  17      318.58      315.81     23.21 o 
  -1   4  17       72.52       84.28     14.28 o 
   0   4  17      139.95      108.79     17.37 o 
   1   4  17      196.41      181.75     19.49 o 
   2   4  17        1.17      -15.89     12.03 o 
   3   4  17        3.11       -2.14     12.36 o 
   4   4  17      313.96      273.02     20.05 o 
   5   4  17      116.06      101.95     15.73 o 
   6   4  17        2.59        7.43     13.47 o 
   7   4  17        4.25        9.47     14.69 o 
 -12   5  17        1.91      -19.78     13.18 o 
 -11   5  17      431.39      410.18     32.92 o 
 -10   5  17       11.80       -8.82     12.16 o 
  -9   5  17      636.94      641.39     25.91 o 
  -8   5  17        1.34       -2.25     11.24 o 
  -7   5  17     1901.09     2018.70     43.56 o 
  -6   5  17       30.80       34.81     12.69 o 
  -5   5  17     2596.44     2560.19     59.93 o 
  -4   5  17       51.46       62.12     16.50 o 
  -3   5  17     2708.03     2681.39     61.94 o 
  -2   5  17      208.80      178.66     20.53 o 
  -1   5  17     2667.01     2717.27     78.56 o 
   0   5  17      151.98      155.66     30.99 o 
   1   5  17     1863.15     1836.95     61.27 o 
   2   5  17        7.52       -5.50     14.71 o 
   3   5  17     1404.66     1403.00     44.95 o 
   4   5  17      383.27      376.39     27.13 o 
   5   5  17     1449.84     1508.48     45.38 o 
   6   5  17       87.09       93.44     17.11 o 
 -11   6  17        0.24      -10.24     17.43 o 
 -10   6  17        2.78       -3.99     13.86 o 
  -9   6  17       21.61       23.43     12.48 o 
  -8   6  17       65.09       48.99     13.46 o 
  -7   6  17        9.87       10.19     12.05 o 
  -6   6  17      197.13      204.88     20.07 o 
  -5   6  17       17.38       10.27     15.04 o 
  -4   6  17       19.81      -11.42     15.83 o 
  -3   6  17      118.51      129.25     18.90 o 
  -2   6  17       89.87       74.26     17.37 o 
  -1   6  17       17.11        5.24     16.34 o 
   0   6  17       23.47       36.14     16.87 o 
   1   6  17       41.21       40.30     16.65 o 
   2   6  17        2.10      -23.96     15.97 o 
   3   6  17        3.13      -21.32     14.21 o 
   4   6  17       10.82       -0.54     15.69 o 
   5   6  17       37.52       18.09     17.20 o 
 -10   7  17        5.88        2.30     14.88 o 
  -9   7  17      687.13      749.61     33.65 o 
  -8   7  17       45.85       42.30     14.48 o 
  -7   7  17     2239.47     2324.34     50.14 o 
  -6   7  17       43.45       47.12     14.30 o 
  -5   7  17     2260.05     2311.55     88.32 o 
  -4   7  17       56.28       40.74     16.96 o 
  -3   7  17     1200.72     1233.12     42.92 o 
  -2   7  17       24.78       13.10     21.61 o 
  -1   7  17      715.69      740.13     50.00 o 
   0   7  17       50.18       29.89     17.37 o 
   1   7  17      330.28      353.05     27.46 o 
   2   7  17      215.27      229.45     30.47 o 
   3   7  17      454.44      392.99     39.30 o 
  -7   8  17       63.78       54.00     15.50 o 
  -6   8  17       72.03       88.09     16.32 o 
  -5   8  17       18.13       14.58     13.22 o 
  -4   8  17        2.09      -13.30     14.62 o 
  -3   8  17       96.17       97.36     20.53 o 
  -2   8  17      156.83      198.79     23.53 o 
  -1   8  17       74.23       66.89     19.30 o 
   0   8  17      103.91       71.49     20.02 o 
   1   8  17       75.03       60.87     28.40 o 
 -14   0  18      730.21      927.02     46.44 o 
 -13   0  18       67.63       31.38     19.35 o 
 -12   0  18      737.11     1002.64     45.90 o 
 -11   0  18        2.71       -1.93     16.92 o 
 -10   0  18     1757.36     1691.06     56.52 o 
  -9   0  18       74.73       76.65     20.33 o 
  -8   0  18     2563.12     2523.93     69.43 o 
  -7   0  18      226.83      263.28     26.96 o 
  -6   0  18     3137.45     3176.58     81.07 o 
  -5   0  18        1.95       -3.86     15.97 o 
  -4   0  18      779.96      745.61     48.36 o 
  -3   0  18        8.78       -4.70     14.91 o 
  -2   0  18      948.41      880.27     41.25 o 
  -1   0  18      410.57      397.00     40.30 o 
   0   0  18     2754.88     2569.08     75.57 o 
   1   0  18      120.09      107.42     21.37 o 
   2   0  18      855.67      889.27     42.02 o 
   3   0  18        9.75      -14.54     16.34 o 
   4   0  18      155.55      115.36     22.05 o 
   5   0  18       23.18        0.34     16.92 o 
   6   0  18     1576.41     1630.76     58.22 o 
   7   0  18        0.33       -5.12     18.36 o 
 -13   1  18      149.90      164.18     18.29 o 
 -12   1  18        0.23      -16.19     12.29 o 
 -11   1  18       97.70      115.39     15.57 o 
 -10   1  18      264.98      217.01     15.80 o 
  -9   1  18      131.68       99.16     15.01 o 
  -8   1  18      108.47      109.30     22.69 o 
  -7   1  18      266.07      227.32     17.93 o 
  -6   1  18      100.65       92.30     14.65 o 
  -5   1  18       47.87       51.35     12.94 o 
  -4   1  18       78.49       99.60     14.58 o 
  -3   1  18        3.67        4.13     10.54 o 
  -2   1  18      222.37      211.41     17.24 o 
  -1   1  18        3.86        5.16     11.99 o 
   0   1  18      309.13      282.75     19.38 o 
   1   1  18        2.87       -8.85     11.42 o 
   2   1  18        0.14      -16.52     11.01 o 
   3   1  18       31.22       24.20     12.64 o 
   4   1  18       31.03        2.36     12.03 o 
   5   1  18       20.72       20.34     12.77 o 
   6   1  18       13.95       -5.45     12.48 o 
   7   1  18        0.51        0.83     13.66 o 
 -13   2  18        0.42      -16.85     12.52 o 
 -12   2  18     1648.50     1892.20     60.82 o 
 -11   2  18       46.32       33.03     16.29 o 
 -10   2  18     1264.94     1270.05     34.33 o 
  -9   2  18       39.63       20.49     12.48 o 
  -8   2  18     3401.85     3448.50     60.47 o 
  -7   2  18       32.52       18.67     12.95 o 
  -6   2  18     3254.58     3354.30     59.29 o 
  -5   2  18      113.97      128.02     15.55 o 
  -4   2  18     1765.50     1778.69     41.19 o 
  -3   2  18       38.44       35.63     12.77 o 
  -2   2  18     1950.98     1801.46     41.72 o 
  -1   2  18       38.11       54.31     15.48 o 
   0   2  18     3638.57     3567.86     61.65 o 
   1   2  18        0.01       -9.18     12.25 o 
   2   2  18     2998.76     2800.78     53.87 o 
   3   2  18      348.13      362.33     21.77 o 
   4   2  18     1266.10     1185.59     34.15 o 
   5   2  18        3.79      -14.69     11.24 o 
   6   2  18     1115.06     1152.26     45.38 o 
   7   2  18      122.56      143.19     24.75 o 
 -13   3  18       29.44       16.56     19.10 o 
 -12   3  18       19.17       -2.82     17.43 o 
 -11   3  18        0.70       -0.25     29.22 o 
 -10   3  18        0.06       -2.63     12.52 o 
  -9   3  18       13.70        2.95     11.14 o 
  -8   3  18        1.26       -7.21     12.96 o 
  -7   3  18      214.12      252.37     18.84 o 
  -6   3  18      159.15      150.89     20.36 o 
  -5   3  18        8.79       -7.67     11.57 o 
  -4   3  18       44.21        4.34     11.55 o 
  -3   3  18       53.91       54.27     13.46 o 
  -2   3  18      159.87      183.17     20.65 o 
  -1   3  18        0.02       -2.16     10.80 o 
   0   3  18        1.76      -19.04     12.69 o 
   1   3  18        9.71        3.40     12.69 o 
   2   3  18        6.73      -16.19     11.92 o 
   3   3  18       36.63       46.25     13.71 o 
   4   3  18      119.92      131.41     16.69 o 
   5   3  18        3.02       -3.66     12.29 o 
   6   3  18        0.94       -3.91     12.76 o 
 -12   4  18      486.86      554.83     85.65 o 
 -11   4  18       45.34       67.71     20.12 o 
 -10   4  18     1076.95     1180.97     39.14 o 
  -9   4  18       17.13        6.67     11.57 o 
  -8   4  18     1463.41     1535.95     45.18 o 
  -7   4  18      433.20      448.55     32.58 o 
  -6   4  18     1627.63     1762.86     48.68 o 
  -5   4  18       24.90       -5.68     13.70 o 
  -4   4  18     1014.42     1008.95     37.13 o 
  -3   4  18      177.63      171.77     20.02 o 
  -2   4  18     2222.13     2112.37     91.57 o 
  -1   4  18       34.53       37.04     13.33 o 
   0   4  18     3416.36     3244.64     67.42 o 
   1   4  18       18.86       19.74     13.57 o 
   2   4  18      930.60      903.16     30.88 o 
   3   4  18       42.08       36.71     13.78 o 
   4   4  18      574.85      571.25     26.11 o 
   5   4  18       11.05       -1.82     13.08 o 
   6   4  18     1662.75     1862.90     52.07 o 
 -11   5  18       58.78       44.33     20.81 o 
 -10   5  18       51.81       43.64     16.18 o 
  -9   5  18        2.29      -17.14     11.42 o 
  -8   5  18       26.03       27.35     12.60 o 
  -7   5  18       15.64       44.57     15.79 o 
  -6   5  18       43.16       18.99     15.87 o 
  -5   5  18      115.36      125.89     19.71 o 
  -4   5  18       25.47        5.82     14.21 o 
  -3   5  18      171.97      166.25     26.84 o 
  -2   5  18       22.01       29.54     15.48 o 
  -1   5  18        6.86       47.43     16.56 o 
   0   5  18       33.29       19.36     15.86 o 
   1   5  18       20.57       22.39     18.88 o 
   2   5  18       23.44        8.92     15.87 o 
   3   5  18       26.13       38.24     17.56 o 
   4   5  18       15.70        2.38     18.61 o 
   5   5  18       14.86        8.97     16.87 o 
 -10   6  18      813.19      894.76     36.99 o 
  -9   6  18       17.34       27.63     13.32 o 
  -8   6  18     1299.20     1317.64     37.03 o 
  -7   6  18       17.80       18.75     16.21 o 
  -6   6  18     1109.64     1183.86     64.85 o 
  -5   6  18       34.72       25.64     15.87 o 
  -4   6  18     1252.36     1160.14     51.63 o 
  -3   6  18        2.50        0.69     14.89 o 
  -2   6  18     2331.62     2362.33     60.35 o 
  -1   6  18      245.36      244.30     24.57 o 
   0   6  18     2275.87     2422.52     61.94 o 
   1   6  18        1.15       -4.98     14.51 o 
   2   6  18      757.36      657.52     50.38 o 
   3   6  18        3.62      -13.45     15.32 o 
  -8   7  18       42.68       40.94     14.46 o 
  -7   7  18        7.65       -7.86     12.82 o 
  -6   7  18       29.90       20.48     17.04 o 
  -5   7  18        0.38        0.17     15.69 o 
  -4   7  18       34.87        5.26     19.66 o 
  -3   7  18       13.37       13.40     16.21 o 
  -2   7  18      146.28      140.50     21.91 o 
  -1   7  18        5.22       -5.62     15.39 o 
   0   7  18      100.89      114.23     20.88 o 
   1   7  18       20.89       15.78     16.56 o 
 -12   1  19       74.31       47.51     17.48 o 
 -11   1  19     1387.74     1537.01     60.55 o 
 -10   1  19        2.98      -12.71     15.10 o 
  -9   1  19     1134.28     1138.16     33.97 o 
  -8   1  19      244.90      242.29     18.80 o 
  -7   1  19     2436.45     2531.91     58.70 o 
  -6   1  19      122.90      105.40     15.81 o 
  -5   1  19     2906.53     2901.22     71.55 o 
  -4   1  19      249.61      245.76     19.07 o 
  -3   1  19     1971.57     1945.22     47.70 o 
  -2   1  19       40.75       23.06     14.25 o 
  -1   1  19     2598.70     2412.68     89.68 o 
   0   1  19       16.11       -0.41     12.25 o 
   1   1  19     1483.89     1497.90     38.27 o 
   2   1  19        1.27       -9.28     11.97 o 
   3   1  19      353.91      339.69     21.87 o 
   4   1  19       28.62       25.80     13.66 o 
   5   1  19     1101.56      987.69     33.43 o 
   6   1  19       23.27        8.13     14.11 o 
 -12   2  19       71.12      108.47     23.17 o 
 -11   2  19        4.87       12.09     30.23 o 
 -10   2  19       31.51        0.84     14.83 o 
  -9   2  19       21.65        8.23     12.44 o 
  -8   2  19        5.76       -4.24     11.78 o 
  -7   2  19       98.67       95.46     15.20 o 
  -6   2  19      124.22      123.90     16.16 o 
  -5   2  19        5.48       -6.05     11.81 o 
  -4   2  19      370.07      360.12     21.52 o 
  -3   2  19       22.34       -0.28     11.75 o 
  -2   2  19       15.17       13.99     12.03 o 
  -1   2  19       37.35        9.87     14.62 o 
   0   2  19      122.50      137.48     18.62 o 
   1   2  19       62.68       50.31     14.79 o 
   2   2  19      172.01      186.67     18.14 o 
   3   2  19      296.79      296.43     21.33 o 
   4   2  19       83.52       85.97     15.75 o 
   5   2  19        9.88        0.73     12.74 o 
 -12   3  19        0.31       10.85     17.88 o 
 -11   3  19      673.58      739.76     41.16 o 
 -10   3  19       23.98       17.24     18.88 o 
  -9   3  19     1214.89     1248.96     40.50 o 
  -8   3  19       23.02       -0.95     13.37 o 
  -7   3  19     2068.99     2105.86     54.10 o 
  -6   3  19       23.05       22.07     15.04 o 
  -5   3  19     1988.20     1990.78     45.02 o 
  -4   3  19       66.08       54.99     14.24 o 
  -3   3  19      920.18      877.53     30.35 o 
  -2   3  19        1.04       -0.19     11.75 o 
  -1   3  19     1706.22     1700.48     74.02 o 
   0   3  19        2.99        7.21     14.32 o 
   1   3  19     2467.58     2499.53     66.61 o 
   2   3  19      106.66       77.85     15.81 o 
   3   3  19     1240.63     1152.92     34.71 o 
   4   3  19       18.23       24.88     14.48 o 
   5   3  19      857.26      812.91     31.11 o 
 -11   4  19       15.61       11.16     17.88 o 
 -10   4  19       24.74       17.32     19.20 o 
  -9   4  19        1.75        1.36     13.86 o 
  -8   4  19       60.16       43.82     17.22 o 
  -7   4  19       29.72       25.00     16.91 o 
  -6   4  19       12.17       -1.51     14.62 o 
  -5   4  19      132.21      152.91     20.96 o 
  -4   4  19        0.62      -19.20     12.80 o 
  -3   4  19       73.97       51.23     16.50 o 
  -2   4  19      113.14      122.60     19.87 o 
  -1   4  19      177.49      208.64     24.48 o 
   0   4  19       81.64       80.97     18.98 o 
   1   4  19       91.58       36.55     16.65 o 
   2   4  19       20.35       17.95     13.83 o 
   3   4  19       15.04       19.28     13.63 o 
   4   4  19        0.02        0.82     13.22 o 
 -10   5  19        2.35        0.27     13.78 o 
  -9   5  19     1036.02     1212.63     57.35 o 
  -8   5  19       36.59        9.83     16.21 o 
  -7   5  19      747.43      783.35     35.20 o 
  -6   5  19        6.18      -15.61     20.07 o 
  -5   5  19      404.76      411.18     33.27 o 
  -4   5  19        6.35       -3.42     14.51 o 
  -3   5  19     1386.47     1428.55     46.34 o 
  -2   5  19        7.74        7.54     15.69 o 
  -1   5  19     1823.78     1910.09     54.19 o 
   0   5  19       31.60       38.16     17.37 o 
   1   5  19      787.00      725.96     47.36 o 
   2   5  19        0.51        0.00     18.88 o 
   3   5  19      859.93      810.34     36.80 o 
  -8   6  19        0.15       -5.48     15.04 o 
  -7   6  19        1.12        0.64     15.48 o 
  -6   6  19        1.19        1.05     16.21 o 
  -5   6  19        5.81       -0.34     15.48 o 
  -4   6  19        0.01       10.50     16.21 o 
  -3   6  19       77.40       63.03     18.90 o 
  -2   6  19       21.61       -1.57     15.10 o 
  -1   6  19        0.26        6.05     15.63 o 
   0   6  19        0.41        6.25     17.62 o 
   1   6  19       16.22        8.20     15.96 o 
  -4   7  19      118.46      134.61     22.22 o 
  -3   7  19     1718.41     1843.92     55.78 o 
 -11   0  20        0.84      -32.24     28.21 o 
 -10   0  20     1168.25     1103.38     49.33 o 
  -9   0  20       28.00       53.37     20.33 o 
  -8   0  20     3474.80     3760.06     94.37 o 
  -7   0  20      277.90      352.26     33.25 o 
  -6   0  20     2981.76     3007.91     82.50 o 
  -5   0  20      249.76      290.12     33.25 o 
  -4   0  20     1953.18     1926.75     84.64 o 
  -3   0  20        0.80        1.85     17.43 o 
  -2   0  20     3509.58     3480.21    170.28 o 
  -1   0  20       21.82       80.61     28.21 o 
   0   0  20     3870.70     3701.69    216.63 o 
   1   0  20      548.03      597.73     37.58 o 
   2   0  20      831.16      802.13     42.68 o 
   3   0  20        0.12      -26.15     17.43 o 
   4   0  20      259.08      292.55     35.27 o 
 -11   1  20       25.53       28.81     24.18 o 
 -10   1  20       19.87       -3.96     15.33 o 
  -9   1  20        8.40       -8.63     12.49 o 
  -8   1  20        2.41       -7.77     12.14 o 
  -7   1  20       91.38       88.90     16.07 o 
  -6   1  20       26.28       25.04     13.66 o 
  -5   1  20       39.92       24.30     13.27 o 
  -4   1  20       11.34        9.70     12.44 o 
  -3   1  20        8.51        6.02     12.25 o 
  -2   1  20       45.32       63.50     14.79 o 
  -1   1  20        5.47        8.06     13.96 o 
   0   1  20        1.14        3.10     14.71 o 
   1   1  20        4.43       23.14     13.04 o 
   2   1  20       10.65       10.39     12.98 o 
   3   1  20        4.09       -2.04     13.27 o 
   4   1  20        4.36       -9.64     13.16 o 
 -11   2  20       17.87       24.18     32.24 o 
 -10   2  20      875.29      970.52     65.49 o 
  -9   2  20      214.80      202.88     18.95 o 
  -8   2  20      853.37      979.81     32.62 o 
  -7   2  20       20.12       -3.95     11.92 o 
  -6   2  20      602.84      592.68     26.17 o 
  -5   2  20        9.64       -0.83     12.03 o 
  -4   2  20      755.03      732.02     28.60 o 
  -3   2  20      150.21      180.88     18.09 o 
  -2   2  20     1751.75     1655.69     42.04 o 
  -1   2  20        7.88        7.05     14.88 o 
   0   2  20     1099.62     1157.56     40.32 o 
   1   2  20       33.65       16.62     13.89 o 
   2   2  20      760.39      732.65     29.36 o 
   3   2  20       14.70        0.51     12.81 o 
   4   2  20     1478.30     1424.28     39.97 o 
 -10   3  20       19.18       22.17     19.95 o 
  -9   3  20       35.85       43.11     16.75 o 
  -8   3  20        3.93      -17.90     13.54 o 
  -7   3  20       12.75      -10.33     14.14 o 
  -6   3  20        0.55        2.58     14.51 o 
  -5   3  20       14.77       28.46     15.87 o 
  -4   3  20      104.54       96.58     15.55 o 
  -3   3  20       64.11       42.27     13.78 o 
  -2   3  20       52.26       47.97     14.24 o 
  -1   3  20        4.91       17.50     18.20 o 
   0   3  20       11.50       -9.39     17.89 o 
   1   3  20       30.49       34.96     15.87 o 
   2   3  20       23.56       26.98     14.28 o 
   3   3  20        1.94      -11.11     12.38 o 
  -9   4  20        9.34        4.73     26.76 o 
  -8   4  20     1654.31     1795.65     75.07 o 
  -7   4  20        0.19        3.36     15.13 o 
  -6   4  20      908.05      859.43     36.69 o 
  -5   4  20        9.03       -9.16     14.14 o 
  -4   4  20     1082.42     1080.47     40.63 o 
  -3   4  20        3.00        2.19     14.21 o 
  -2   4  20     1482.49     1482.69     47.51 o 
  -1   4  20       44.94       28.76     16.65 o 
   0   4  20      811.81      801.73     35.96 o 
   1   4  20        4.70      -28.72     19.14 o 
   2   4  20      625.70      594.27     32.02 o 
  -8   5  20       67.26       83.23     22.94 o 
  -7   5  20        1.04      -12.80     15.04 o 
  -6   5  20       15.12       -5.17     15.04 o 
  -5   5  20       69.15       60.71     17.82 o 
  -4   5  20      302.46      323.87     27.13 o 
  -3   5  20       19.83        9.65     15.79 o 
  -2   5  20        1.24      -12.71     14.83 o 
  -1   5  20       54.01       50.97     18.42 o 
   0   5  20       48.75       25.32     16.96 o 
  -9   1  21     1431.89     1529.11     41.37 o 
  -8   1  21        0.28        0.93     13.46 o 
  -7   1  21     1264.96     1307.22     38.19 o 
  -6   1  21       56.81       62.32     15.30 o 
  -5   1  21      726.81      697.73     29.09 o 
  -4   1  21        2.14        7.04     12.90 o 
  -3   1  21     1629.25     1604.69     42.23 o 
  -2   1  21       16.08       18.56     13.71 o 
  -1   1  21     2231.60     2234.53    102.04 o 
   0   1  21       51.31       75.59     17.67 o 
   1   1  21     1146.47     1205.40     37.00 o 
   2   1  21       70.95       63.91     16.22 o 
  -9   2  21        1.62       -3.74     15.48 o 
  -8   2  21       49.03       72.39     15.99 o 
  -7   2  21        6.69      -18.49     12.33 o 
  -6   2  21       27.14        4.13     12.94 o 
  -5   2  21        3.37       -5.88     12.36 o 
  -4   2  21        7.93        5.41     12.69 o 
  -3   2  21       13.47       11.84     12.82 o 
  -2   2  21        0.02        1.51     13.10 o 
  -1   2  21        2.93      -20.04     24.67 o 
   0   2  21        2.75       -5.58     18.89 o 
   1   2  21       22.38       21.54     14.28 o 
  -8   3  21        3.15        6.63     16.21 o 
  -7   3  21      772.95      844.96     37.13 o 
  -6   3  21        8.67        1.67     15.04 o 
  -5   3  21      611.54      631.11     32.87 o 
  -4   3  21       58.79       68.69     18.20 o 
  -3   3  21      986.23     1011.05     40.19 o 
  -2   3  21      152.66      153.49     18.33 o 
  -1   3  21      444.24      438.20     29.80 o 
   0   3  21        1.75       -7.49     12.44 o 
  -6   4  21        3.24        3.42     15.79 o 
  -5   4  21        4.74       -2.70     15.48 o 
  -4   4  21       14.46        8.66     16.29 o 
  -3   4  21      101.92       86.43     20.15 o 
  -2   4  21        1.53        3.83     15.87 o 
  -1   4  21       68.25       54.94     18.84 o 
  -7   0  22       14.65        4.19     18.36 o 
  -6   0  22     1350.62     1338.32     64.49 o 
  -5   0  22        4.69       20.08     19.20 o 
  -4   0  22     1624.40     1637.13     61.88 o 
  -3   0  22       33.42       47.29     21.23 o 
  -2   0  22      716.56      734.81     44.11 o 
  -1   0  22       17.77       13.82     19.35 o 
  -6   1  22        0.51       -0.99     13.33 o 
  -5   1  22        2.06       -1.40     12.98 o 
  -4   1  22       17.37        0.07     13.46 o 
  -3   1  22       61.59      103.54     17.08 o 
  -2   1  22       84.06       84.59     16.86 o 
  -5   2  22       27.93       22.38     14.84 o 
  -4   2  22      886.72      999.04     38.69 o 
  -3   2  22       28.85       27.53     14.48 o 
                                                 
